# Supplementary material for: Osteoporosis Is Characterized by Altered Expression of Exosomal Long Non-coding RNAs
Source: Front Genet. 2020 Nov 12;11:566959. doi: 10.3389/fgene.2020.566959 (PMC7689021; doi:10.3389/fgene.2020.566959)
Supplement: Supplementary Table 1 — GO analysis of genes targeted by upregulated lncRNAs with adjusted p-value. [file Table_1.XLSX]

## Sheet: DE_lncRNA_up_gene_GO_enrich_res
ID	Description	GeneRatio	BgRatio	pvalue	p.adjust	qvalue	geneID	Count
GO:0003723	molecular_function RNA binding	131/1227	1663/21724	5.64983e-05	0.159046	0.156049	ENSG00000011260/ENSG00000015479/ENSG00000047188/ENSG00000055950/ENSG00000063177/ENSG00000066336/ENSG00000066651/ENSG00000071859/ENSG00000079308/ENSG00000084072/ENSG00000086504/ENSG00000087269/ENSG00000087274/ENSG00000088247/ENSG00000089009/ENSG00000089154/ENSG00000089157/ENSG00000089597/ENSG00000099821/ENSG00000100294/ENSG00000100354/ENSG00000101150/ENSG00000101161/ENSG00000101811/ENSG00000102879…	131
GO:0032259	biological_process methylation	27/1227	211/21724	6.13605e-05	0.159046	0.156049	ENSG00000066651/ENSG00000100483/ENSG00000105202/ENSG00000110851/ENSG00000111641/ENSG00000124713/ENSG00000126749/ENSG00000135632/ENSG00000143379/ENSG00000145020/ENSG00000146476/ENSG00000146834/ENSG00000148834/ENSG00000151224/ENSG00000164603/ENSG00000168806/ENSG00000168906/ENSG00000169519/ENSG00000171806/ENSG00000183955/ENSG00000203791/ENSG00000204371/ENSG00000206562/ENSG00000214756/ENSG00000258539…	27
GO:0061844	biological_process antimicrobial humoral immune response mediated by antimicrobial peptide	11/1227	52/21724	0.000126595	0.179603	0.176219	ENSG00000071889/ENSG00000111640/ENSG00000115523/ENSG00000156482/ENSG00000164821/ENSG00000164825/ENSG00000184678/ENSG00000198918/ENSG00000206047/ENSG00000239839/ENSG00000240247	11
GO:0070475	biological_process rRNA base methylation	4/1227	6/21724	0.000138583	0.179603	0.176219	ENSG00000111641/ENSG00000126749/ENSG00000169519/ENSG00000268439	4
GO:0005938	cellular_component cell cortex	19/1227	140/21724	0.000341207	0.275416	0.270226	ENSG00000067560/ENSG00000075539/ENSG00000089159/ENSG00000099812/ENSG00000102879/ENSG00000108010/ENSG00000113758/ENSG00000125388/ENSG00000131016/ENSG00000134278/ENSG00000138107/ENSG00000143575/ENSG00000143951/ENSG00000159023/ENSG00000165699/ENSG00000175104/ENSG00000176732/ENSG00000187239/ENSG00000197694	19
GO:0048471	cellular_component perinuclear region of cytoplasm	60/1227	680/21724	0.000420969	0.275416	0.270226	ENSG00000007908/ENSG00000008294/ENSG00000013364/ENSG00000044090/ENSG00000049245/ENSG00000065615/ENSG00000065989/ENSG00000076554/ENSG00000085511/ENSG00000085662/ENSG00000087250/ENSG00000100526/ENSG00000101888/ENSG00000103126/ENSG00000107263/ENSG00000107854/ENSG00000108395/ENSG00000109062/ENSG00000111328/ENSG00000111640/ENSG00000111676/ENSG00000113163/ENSG00000117399/ENSG00000118640/ENSG00000119335…	60
GO:0008574	molecular_function ATP-dependent microtubule motor activity, plus-end-directed	7/1227	27/21724	0.000589456	0.275416	0.270226	ENSG00000101350/ENSG00000119333/ENSG00000121621/ENSG00000152763/ENSG00000165115/ENSG00000171595/ENSG00000264364	7
GO:0016740	molecular_function transferase activity	138/1227	1874/21724	0.0006851	0.275416	0.270226	ENSG00000005810/ENSG00000007001/ENSG00000011052/ENSG00000026652/ENSG00000033100/ENSG00000037280/ENSG00000043514/ENSG00000063176/ENSG00000065621/ENSG00000065675/ENSG00000066056/ENSG00000066322/ENSG00000066651/ENSG00000070423/ENSG00000077044/ENSG00000084207/ENSG00000085511/ENSG00000088002/ENSG00000092439/ENSG00000099308/ENSG00000099821/ENSG00000100294/ENSG00000100483/ENSG00000100490/ENSG00000101290…	138
GO:0050265	molecular_function RNA uridylyltransferase activity	3/1227	4/21724	0.000688681	0.275416	0.270226	ENSG00000134744/ENSG00000149016/ENSG00000255508	3
GO:0008168	molecular_function methyltransferase activity	23/1227	196/21724	0.000725943	0.275416	0.270226	ENSG00000066651/ENSG00000100483/ENSG00000105202/ENSG00000110851/ENSG00000111641/ENSG00000124713/ENSG00000126749/ENSG00000135632/ENSG00000143379/ENSG00000145020/ENSG00000146476/ENSG00000146834/ENSG00000164603/ENSG00000168806/ENSG00000169519/ENSG00000171806/ENSG00000183955/ENSG00000203791/ENSG00000204371/ENSG00000206562/ENSG00000214756/ENSG00000258539/ENSG00000268439	23
GO:0006198	biological_process cAMP catabolic process	5/1227	14/21724	0.000743054	0.275416	0.270226	ENSG00000065989/ENSG00000105650/ENSG00000113231/ENSG00000113448/ENSG00000186642	5
GO:0022625	cellular_component cytosolic large ribosomal subunit	11/1227	64/21724	0.00083826	0.275416	0.270226	ENSG00000063177/ENSG00000089009/ENSG00000089157/ENSG00000144713/ENSG00000146223/ENSG00000147403/ENSG00000156482/ENSG00000161016/ENSG00000167526/ENSG00000172809/ENSG00000198918	11
GO:0031410	cellular_component cytoplasmic vesicle	58/1227	672/21724	0.000889754	0.275416	0.270226	ENSG00000008294/ENSG00000049245/ENSG00000089063/ENSG00000097033/ENSG00000099864/ENSG00000101752/ENSG00000102362/ENSG00000102879/ENSG00000103126/ENSG00000107863/ENSG00000109220/ENSG00000110442/ENSG00000111481/ENSG00000111644/ENSG00000111737/ENSG00000116711/ENSG00000122218/ENSG00000123595/ENSG00000129083/ENSG00000132109/ENSG00000134278/ENSG00000134443/ENSG00000135018/ENSG00000135631/ENSG00000136813…	58
GO:0002227	biological_process innate immune response in mucosa	6/1227	22/21724	0.00109355	0.275416	0.270226	ENSG00000164825/ENSG00000184678/ENSG00000198918/ENSG00000206047/ENSG00000239839/ENSG00000240247	6
GO:0005815	cellular_component microtubule organizing center	39/1227	412/21724	0.00115466	0.275416	0.270226	ENSG00000008294/ENSG00000044090/ENSG00000046651/ENSG00000065675/ENSG00000075891/ENSG00000078674/ENSG00000085788/ENSG00000101752/ENSG00000102362/ENSG00000107816/ENSG00000111554/ENSG00000111642/ENSG00000113448/ENSG00000117399/ENSG00000118965/ENSG00000119397/ENSG00000121621/ENSG00000125124/ENSG00000125351/ENSG00000131165/ENSG00000135631/ENSG00000136813/ENSG00000136861/ENSG00000136872/ENSG00000136878…	39
GO:0046676	biological_process negative regulation of insulin secretion	7/1227	30/21724	0.00116494	0.275416	0.270226	ENSG00000049247/ENSG00000102362/ENSG00000113231/ENSG00000141959/ENSG00000157017/ENSG00000158445/ENSG00000179295	7
GO:0015031	biological_process protein transport	58/1227	681/21724	0.00121694	0.275416	0.270226	ENSG00000013364/ENSG00000046653/ENSG00000049245/ENSG00000069248/ENSG00000077044/ENSG00000085978/ENSG00000101888/ENSG00000105647/ENSG00000105649/ENSG00000107862/ENSG00000108961/ENSG00000109762/ENSG00000110697/ENSG00000111481/ENSG00000111737/ENSG00000118640/ENSG00000120725/ENSG00000121621/ENSG00000122218/ENSG00000123595/ENSG00000125124/ENSG00000125633/ENSG00000127328/ENSG00000129083/ENSG00000130724…	58
GO:0045184	biological_process establishment of protein localization	8/1227	39/21724	0.001297	0.275416	0.270226	ENSG00000119878/ENSG00000130724/ENSG00000136986/ENSG00000143951/ENSG00000169756/ENSG00000171444/ENSG00000182149/ENSG00000186862	8
GO:0004115	molecular_function 3',5'-cyclic-AMP phosphodiesterase activity	5/1227	16/21724	0.00147471	0.275416	0.270226	ENSG00000065989/ENSG00000105650/ENSG00000113231/ENSG00000113448/ENSG00000186642	5
GO:0000187	biological_process activation of MAPK activity	16/1227	123/21724	0.00153418	0.275416	0.270226	ENSG00000008294/ENSG00000055208/ENSG00000102882/ENSG00000106804/ENSG00000110514/ENSG00000134070/ENSG00000138685/ENSG00000139318/ENSG00000157017/ENSG00000162188/ENSG00000171094/ENSG00000173327/ENSG00000173432/ENSG00000175104/ENSG00000179295/ENSG00000269335	16
GO:0004536	molecular_function deoxyribonuclease activity	4/1227	10/21724	0.00161558	0.275416	0.270226	ENSG00000013563/ENSG00000157014/ENSG00000239672/ENSG00000272410	4
GO:0004459	molecular_function L-lactate dehydrogenase activity	3/1227	5/21724	0.00164915	0.275416	0.270226	ENSG00000134333/ENSG00000166796/ENSG00000166800	3
GO:0020027	biological_process hemoglobin metabolic process	3/1227	5/21724	0.00164915	0.275416	0.270226	ENSG00000087274/ENSG00000121691/ENSG00000166947	3
GO:0044206	biological_process UMP salvage	3/1227	5/21724	0.00164915	0.275416	0.270226	ENSG00000007001/ENSG00000130717/ENSG00000198276	3
GO:0046600	biological_process negative regulation of centriole replication	3/1227	5/21724	0.00164915	0.275416	0.270226	ENSG00000108395/ENSG00000111554/ENSG00000136861	3
GO:0070061	molecular_function fructose binding	3/1227	5/21724	0.00164915	0.275416	0.270226	ENSG00000136872/ENSG00000141959/ENSG00000149925	3
GO:0071248	biological_process cellular response to metal ion	3/1227	5/21724	0.00164915	0.275416	0.270226	ENSG00000070404/ENSG00000131183/ENSG00000147465	3
GO:0005524	molecular_function ATP binding	120/1227	1640/21724	0.0019183	0.275416	0.270226	ENSG00000000457/ENSG00000011052/ENSG00000033050/ENSG00000037280/ENSG00000043514/ENSG00000047188/ENSG00000058063/ENSG00000063176/ENSG00000065675/ENSG00000066056/ENSG00000068366/ENSG00000071553/ENSG00000077044/ENSG00000078070/ENSG00000078177/ENSG00000079616/ENSG00000083807/ENSG00000085511/ENSG00000085840/ENSG00000091262/ENSG00000091536/ENSG00000092439/ENSG00000095564/ENSG00000099308/ENSG00000100271…	120
GO:0017016	molecular_function Ras GTPase binding	5/1227	17/21724	0.00199277	0.275416	0.270226	ENSG00000063176/ENSG00000076864/ENSG00000132155/ENSG00000152689/ENSG00000158987	5
GO:0031640	biological_process killing of cells of other organism	8/1227	42/21724	0.0021417	0.275416	0.270226	ENSG00000111640/ENSG00000115523/ENSG00000156482/ENSG00000164821/ENSG00000164822/ENSG00000206047/ENSG00000239839/ENSG00000240247	8
GO:0005840	cellular_component ribosome	25/1227	239/21724	0.00226285	0.275416	0.270226	ENSG00000055950/ENSG00000063177/ENSG00000086504/ENSG00000087250/ENSG00000089009/ENSG00000089154/ENSG00000089157/ENSG00000105364/ENSG00000114686/ENSG00000134419/ENSG00000136897/ENSG00000143436/ENSG00000144713/ENSG00000146223/ENSG00000147403/ENSG00000147586/ENSG00000156482/ENSG00000161016/ENSG00000167526/ENSG00000172809/ENSG00000198498/ENSG00000198918/ENSG00000239789/ENSG00000249773/ENSG00000260342	25
GO:0005762	cellular_component mitochondrial large ribosomal subunit	9/1227	52/21724	0.00231824	0.275416	0.270226	ENSG00000055950/ENSG00000086504/ENSG00000105364/ENSG00000114686/ENSG00000122085/ENSG00000130921/ENSG00000136897/ENSG00000143436/ENSG00000254858	9
GO:0031957	molecular_function very long-chain fatty acid-CoA ligase activity	4/1227	11/21724	0.00242576	0.275416	0.270226	ENSG00000068366/ENSG00000083807/ENSG00000143554/ENSG00000176715	4
GO:0000166	molecular_function nucleotide binding	139/1227	1953/21724	0.00244481	0.275416	0.270226	ENSG00000011052/ENSG00000033050/ENSG00000035687/ENSG00000037280/ENSG00000043514/ENSG00000047188/ENSG00000058063/ENSG00000063176/ENSG00000065675/ENSG00000066056/ENSG00000067560/ENSG00000068366/ENSG00000071553/ENSG00000077044/ENSG00000078070/ENSG00000078177/ENSG00000079616/ENSG00000083807/ENSG00000085511/ENSG00000085840/ENSG00000091262/ENSG00000091536/ENSG00000092439/ENSG00000095564/ENSG00000099256…	139
GO:0030117	cellular_component membrane coat	7/1227	34/21724	0.00252742	0.275416	0.270226	ENSG00000106976/ENSG00000111481/ENSG00000122218/ENSG00000129083/ENSG00000130724/ENSG00000141367/ENSG00000166747	7
GO:1904355	biological_process positive regulation of telomere capping	5/1227	18/21724	0.00263209	0.275416	0.270226	ENSG00000065675/ENSG00000085511/ENSG00000102882/ENSG00000107854/ENSG00000178999	5
GO:0005739	cellular_component mitochondrion	126/1227	1753/21724	0.00277918	0.275416	0.270226	ENSG00000033050/ENSG00000043514/ENSG00000055950/ENSG00000068366/ENSG00000078070/ENSG00000084207/ENSG00000086504/ENSG00000087269/ENSG00000087299/ENSG00000090686/ENSG00000097033/ENSG00000099821/ENSG00000100290/ENSG00000100294/ENSG00000100300/ENSG00000101152/ENSG00000101290/ENSG00000101546/ENSG00000102125/ENSG00000102882/ENSG00000104356/ENSG00000104765/ENSG00000105364/ENSG00000106153/ENSG00000107815…	126
GO:0000375	biological_process RNA splicing, via transesterification reactions	6/1227	26/21724	0.00278026	0.275416	0.270226	ENSG00000088247/ENSG00000101161/ENSG00000116350/ENSG00000141759/ENSG00000143368/ENSG00000175324	6
GO:0061621	biological_process canonical glycolysis	6/1227	26/21724	0.00278026	0.275416	0.270226	ENSG00000111640/ENSG00000111669/ENSG00000111674/ENSG00000136872/ENSG00000141959/ENSG00000149925	6
GO:0006626	biological_process protein targeting to mitochondrion	7/1227	35/21724	0.00300768	0.275416	0.270226	ENSG00000100300/ENSG00000110711/ENSG00000122085/ENSG00000134809/ENSG00000168958/ENSG00000177370/ENSG00000186642	7
GO:0050832	biological_process defense response to fungus	7/1227	35/21724	0.00300768	0.275416	0.270226	ENSG00000111640/ENSG00000115523/ENSG00000164821/ENSG00000164822/ENSG00000206047/ENSG00000239839/ENSG00000240247	7
GO:0008508	molecular_function bile acid:sodium symporter activity	3/1227	6/21724	0.00315971	0.275416	0.270226	ENSG00000126903/ENSG00000145248/ENSG00000253598	3
GO:0009838	biological_process abscission	3/1227	6/21724	0.00315971	0.275416	0.270226	ENSG00000164695/ENSG00000178999/ENSG00000182149	3
GO:0004122	molecular_function cystathionine beta-synthase activity	2/1227	2/21724	0.00318769	0.275416	0.270226	ENSG00000160200/ENSG00000274276	2
GO:0004478	molecular_function methionine adenosyltransferase activity	2/1227	2/21724	0.00318769	0.275416	0.270226	ENSG00000151224/ENSG00000168906	2
GO:0006535	biological_process cysteine biosynthetic process from serine	2/1227	2/21724	0.00318769	0.275416	0.270226	ENSG00000160200/ENSG00000274276	2
GO:0009407	biological_process toxin catabolic process	2/1227	2/21724	0.00318769	0.275416	0.270226	ENSG00000065621/ENSG00000148834	2
GO:0016340	biological_process calcium-dependent cell-matrix adhesion	2/1227	2/21724	0.00318769	0.275416	0.270226	ENSG00000092439/ENSG00000173402	2
GO:0033277	biological_process abortive mitotic cell cycle	2/1227	2/21724	0.00318769	0.275416	0.270226	ENSG00000111679/ENSG00000179295	2
GO:0044657	biological_process pore formation in membrane of other organism during symbiotic interaction	2/1227	2/21724	0.00318769	0.275416	0.270226	ENSG00000206047/ENSG00000240247	2
GO:0045174	molecular_function glutathione dehydrogenase (ascorbate) activity	2/1227	2/21724	0.00318769	0.275416	0.270226	ENSG00000065621/ENSG00000148834	2
GO:0046514	biological_process ceramide catabolic process	2/1227	2/21724	0.00318769	0.275416	0.270226	ENSG00000167769/ENSG00000170835	2
GO:0050610	molecular_function methylarsonate reductase activity	2/1227	2/21724	0.00318769	0.275416	0.270226	ENSG00000065621/ENSG00000148834	2
GO:0051852	biological_process disruption by host of symbiont cells	2/1227	2/21724	0.00318769	0.275416	0.270226	ENSG00000206047/ENSG00000240247	2
GO:0070026	molecular_function nitric oxide binding	2/1227	2/21724	0.00318769	0.275416	0.270226	ENSG00000084207/ENSG00000160200	2
GO:0070037	molecular_function rRNA (pseudouridine) methyltransferase activity	2/1227	2/21724	0.00318769	0.275416	0.270226	ENSG00000126749/ENSG00000268439	2
GO:0090177	biological_process establishment of planar polarity involved in neural tube closure	2/1227	2/21724	0.00318769	0.275416	0.270226	ENSG00000162738/ENSG00000164932	2
GO:0097363	molecular_function protein O-GlcNAc transferase activity	2/1227	2/21724	0.00318769	0.275416	0.270226	ENSG00000144647/ENSG00000147162	2
GO:1900408	biological_process negative regulation of cellular response to oxidative stress	2/1227	2/21724	0.00318769	0.275416	0.270226	ENSG00000111912/ENSG00000164830	2
GO:1903531	biological_process negative regulation of secretion by cell	2/1227	2/21724	0.00318769	0.275416	0.270226	ENSG00000049245/ENSG00000118640	2
GO:0006700	biological_process C21-steroid hormone biosynthetic process	4/1227	12/21724	0.00347701	0.286109	0.280717	ENSG00000085662/ENSG00000100300/ENSG00000147465/ENSG00000267673	4
GO:0043097	biological_process pyrimidine nucleoside salvage	4/1227	12/21724	0.00347701	0.286109	0.280717	ENSG00000007001/ENSG00000130717/ENSG00000156136/ENSG00000198276	4
GO:1903672	biological_process positive regulation of sprouting angiogenesis	4/1227	12/21724	0.00347701	0.286109	0.280717	ENSG00000138685/ENSG00000157017/ENSG00000161638/ENSG00000284453	4
GO:0032212	biological_process positive regulation of telomere maintenance via telomerase	7/1227	36/21724	0.00355471	0.287932	0.282506	ENSG00000065675/ENSG00000085511/ENSG00000102882/ENSG00000107854/ENSG00000135624/ENSG00000146731/ENSG00000178999	7
GO:0005777	cellular_component peroxisome	15/1227	123/21724	0.00397648	0.31714	0.311164	ENSG00000068366/ENSG00000107862/ENSG00000108395/ENSG00000121691/ENSG00000124587/ENSG00000132541/ENSG00000133835/ENSG00000136881/ENSG00000162735/ENSG00000164398/ENSG00000166575/ENSG00000168958/ENSG00000197535/ENSG00000198198/ENSG00000258465	15
GO:0042147	biological_process retrograde transport, endosome to Golgi	11/1227	79/21724	0.0047195	0.352104	0.345469	ENSG00000008294/ENSG00000049245/ENSG00000070423/ENSG00000107862/ENSG00000123595/ENSG00000135823/ENSG00000141367/ENSG00000143952/ENSG00000164292/ENSG00000169221/ENSG00000175463	11
GO:0045504	molecular_function dynein heavy chain binding	4/1227	13/21724	0.00479973	0.352104	0.345469	ENSG00000119333/ENSG00000144635/ENSG00000152763/ENSG00000171595	4
GO:0005856	cellular_component cytoskeleton	95/1227	1292/21724	0.00483858	0.352104	0.345469	ENSG00000013364/ENSG00000044090/ENSG00000046651/ENSG00000051825/ENSG00000067560/ENSG00000078674/ENSG00000079308/ENSG00000079616/ENSG00000087274/ENSG00000089159/ENSG00000091536/ENSG00000099812/ENSG00000100271/ENSG00000101350/ENSG00000101752/ENSG00000102879/ENSG00000102882/ENSG00000105397/ENSG00000106976/ENSG00000107816/ENSG00000107863/ENSG00000110274/ENSG00000111554/ENSG00000111640/ENSG00000111642…	95
GO:0006096	biological_process glycolytic process	7/1227	38/21724	0.00487203	0.352104	0.345469	ENSG00000111640/ENSG00000111669/ENSG00000111674/ENSG00000134333/ENSG00000136872/ENSG00000141959/ENSG00000149925	7
GO:0006641	biological_process triglyceride metabolic process	7/1227	38/21724	0.00487203	0.352104	0.345469	ENSG00000068366/ENSG00000121691/ENSG00000125629/ENSG00000158669/ENSG00000169174/ENSG00000179295/ENSG00000233276	7
GO:0004722	molecular_function protein serine/threonine phosphatase activity	9/1227	58/21724	0.00496089	0.352104	0.345469	ENSG00000040199/ENSG00000100526/ENSG00000112640/ENSG00000138032/ENSG00000149923/ENSG00000164332/ENSG00000172531/ENSG00000175175/ENSG00000221914	9
GO:0001959	biological_process regulation of cytokine-mediated signaling pathway	3/1227	7/21724	0.00529786	0.352104	0.345469	ENSG00000120690/ENSG00000134070/ENSG00000164399	3
GO:0005347	molecular_function ATP transmembrane transporter activity	3/1227	7/21724	0.00529786	0.352104	0.345469	ENSG00000125648/ENSG00000148339/ENSG00000181240	3
GO:0015217	molecular_function ADP transmembrane transporter activity	3/1227	7/21724	0.00529786	0.352104	0.345469	ENSG00000125648/ENSG00000148339/ENSG00000181240	3
GO:0016780	molecular_function phosphotransferase activity, for other substituted phosphate groups	3/1227	7/21724	0.00529786	0.352104	0.345469	ENSG00000103502/ENSG00000174227/ENSG00000197563	3
GO:0030388	biological_process fructose 1,6-bisphosphate metabolic process	3/1227	7/21724	0.00529786	0.352104	0.345469	ENSG00000136872/ENSG00000141959/ENSG00000149925	3
GO:0035773	biological_process insulin secretion involved in cellular response to glucose stimulus	3/1227	7/21724	0.00529786	0.352104	0.345469	ENSG00000132155/ENSG00000135631/ENSG00000155093	3
GO:0036089	biological_process cleavage furrow formation	3/1227	7/21724	0.00529786	0.352104	0.345469	ENSG00000067560/ENSG00000134278/ENSG00000178999	3
GO:0009116	biological_process nucleoside metabolic process	5/1227	21/21724	0.00542885	0.352396	0.345756	ENSG00000007001/ENSG00000099256/ENSG00000116981/ENSG00000165704/ENSG00000198276	5
GO:0018108	biological_process peptidyl-tyrosine phosphorylation	19/1227	177/21724	0.00544789	0.352396	0.345756	ENSG00000037280/ENSG00000066056/ENSG00000070388/ENSG00000096996/ENSG00000105204/ENSG00000105397/ENSG00000105401/ENSG00000111679/ENSG00000111790/ENSG00000119397/ENSG00000138685/ENSG00000157540/ENSG00000162733/ENSG00000164078/ENSG00000164399/ENSG00000164400/ENSG00000171094/ENSG00000173327/ENSG00000282278	19
GO:0003735	molecular_function structural constituent of ribosome	20/1227	190/21724	0.00550619	0.352396	0.345756	ENSG00000055950/ENSG00000063177/ENSG00000086504/ENSG00000089009/ENSG00000089157/ENSG00000105364/ENSG00000114686/ENSG00000134419/ENSG00000143436/ENSG00000144713/ENSG00000146223/ENSG00000147403/ENSG00000156482/ENSG00000161016/ENSG00000167526/ENSG00000172809/ENSG00000198918/ENSG00000239789/ENSG00000249773/ENSG00000260342	20
GO:0006629	biological_process lipid metabolic process	47/1227	570/21724	0.00615217	0.388937	0.381609	ENSG00000026652/ENSG00000063601/ENSG00000066322/ENSG00000068366/ENSG00000083807/ENSG00000085788/ENSG00000088002/ENSG00000100294/ENSG00000101290/ENSG00000102886/ENSG00000103502/ENSG00000104763/ENSG00000110697/ENSG00000111684/ENSG00000112763/ENSG00000113161/ENSG00000115677/ENSG00000116353/ENSG00000116711/ENSG00000125629/ENSG00000128039/ENSG00000133835/ENSG00000136881/ENSG00000142798/ENSG00000143418…	47
GO:0004467	molecular_function long-chain fatty acid-CoA ligase activity	4/1227	14/21724	0.0064224	0.401129	0.393571	ENSG00000068366/ENSG00000083807/ENSG00000143554/ENSG00000164398	4
GO:0019731	biological_process antibacterial humoral response	7/1227	40/21724	0.0065263	0.402766	0.395176	ENSG00000164821/ENSG00000164825/ENSG00000184678/ENSG00000198918/ENSG00000206047/ENSG00000239839/ENSG00000240247	7
GO:1901673	biological_process regulation of mitotic spindle assembly	5/1227	22/21724	0.00670394	0.408861	0.401157	ENSG00000130724/ENSG00000131165/ENSG00000164695/ENSG00000204388/ENSG00000204389	5
GO:0005778	cellular_component peroxisomal membrane	9/1227	61/21724	0.00695024	0.414879	0.407061	ENSG00000068366/ENSG00000113161/ENSG00000113312/ENSG00000121691/ENSG00000124587/ENSG00000133835/ENSG00000162735/ENSG00000164398/ENSG00000166575	9
GO:0051082	molecular_function unfolded protein binding	15/1227	131/21724	0.00713676	0.414879	0.407061	ENSG00000105401/ENSG00000106993/ENSG00000110711/ENSG00000113312/ENSG00000120725/ENSG00000127837/ENSG00000135624/ENSG00000136827/ENSG00000146731/ENSG00000160202/ENSG00000166598/ENSG00000197912/ENSG00000204388/ENSG00000204389/ENSG00000204390	15
GO:0043312	biological_process neutrophil degranulation	46/1227	564/21724	0.00807396	0.414879	0.407061	ENSG00000013364/ENSG00000013563/ENSG00000058063/ENSG00000067560/ENSG00000084072/ENSG00000084207/ENSG00000091317/ENSG00000101152/ENSG00000104763/ENSG00000105649/ENSG00000110442/ENSG00000111679/ENSG00000113273/ENSG00000115271/ENSG00000118640/ENSG00000121691/ENSG00000123338/ENSG00000129083/ENSG00000135926/ENSG00000139572/ENSG00000141959/ENSG00000142185/ENSG00000144635/ENSG00000146094/ENSG00000147533…	46
GO:0019215	molecular_function intermediate filament binding	3/1227	8/21724	0.00812256	0.414879	0.407061	ENSG00000171100/ENSG00000239672/ENSG00000243678	3
GO:0035562	biological_process negative regulation of chromatin binding	3/1227	8/21724	0.00812256	0.414879	0.407061	ENSG00000095564/ENSG00000139372/ENSG00000146834	3
GO:0051683	biological_process establishment of Golgi localization	3/1227	8/21724	0.00812256	0.414879	0.407061	ENSG00000107863/ENSG00000109062/ENSG00000164924	3
GO:0061202	cellular_component clathrin-sculpted gamma-aminobutyric acid transport vesicle membrane	3/1227	8/21724	0.00812256	0.414879	0.407061	ENSG00000101152/ENSG00000105649/ENSG00000220205	3
GO:0072321	biological_process chaperone-mediated protein transport	3/1227	8/21724	0.00812256	0.414879	0.407061	ENSG00000134809/ENSG00000136827/ENSG00000162735	3
GO:0072383	biological_process plus-end-directed vesicle transport along microtubule	3/1227	8/21724	0.00812256	0.414879	0.407061	ENSG00000075945/ENSG00000101350/ENSG00000197892	3
GO:0097756	biological_process negative regulation of blood vessel diameter	3/1227	8/21724	0.00812256	0.414879	0.407061	ENSG00000113161/ENSG00000118965/ENSG00000214872	3
GO:0006906	biological_process vesicle fusion	8/1227	52/21724	0.0083069	0.414879	0.407061	ENSG00000049245/ENSG00000102362/ENSG00000118640/ENSG00000135823/ENSG00000149927/ENSG00000168899/ENSG00000220205/ENSG00000263620	8
GO:0031397	biological_process negative regulation of protein ubiquitination	8/1227	52/21724	0.0083069	0.414879	0.407061	ENSG00000100300/ENSG00000102921/ENSG00000114316/ENSG00000147162/ENSG00000162191/ENSG00000167693/ENSG00000204388/ENSG00000204389	8
GO:0008757	molecular_function S-adenosylmethionine-dependent methyltransferase activity	4/1227	15/21724	0.00837128	0.414879	0.407061	ENSG00000111641/ENSG00000146476/ENSG00000146834/ENSG00000168806	4
GO:0042802	molecular_function identical protein binding	68/1227	898/21724	0.00846806	0.414879	0.407061	ENSG00000007392/ENSG00000013364/ENSG00000015479/ENSG00000046651/ENSG00000065621/ENSG00000078674/ENSG00000085978/ENSG00000097033/ENSG00000099822/ENSG00000102359/ENSG00000102879/ENSG00000103126/ENSG00000104765/ENSG00000105205/ENSG00000106976/ENSG00000107290/ENSG00000111640/ENSG00000114316/ENSG00000115267/ENSG00000117143/ENSG00000125656/ENSG00000131165/ENSG00000132109/ENSG00000132155/ENSG00000132646…	68
GO:0000103	biological_process sulfate assimilation	2/1227	3/21724	0.00920352	0.414879	0.407061	ENSG00000088002/ENSG00000138801	2
GO:0002762	biological_process negative regulation of myeloid leukocyte differentiation	2/1227	3/21724	0.00920352	0.414879	0.407061	ENSG00000239672/ENSG00000243678	2
GO:0004047	molecular_function aminomethyltransferase activity	2/1227	3/21724	0.00920352	0.414879	0.407061	ENSG00000145020/ENSG00000283189	2
GO:0004096	molecular_function catalase activity	2/1227	3/21724	0.00920352	0.414879	0.407061	ENSG00000116157/ENSG00000121691	2
GO:0004332	molecular_function fructose-bisphosphate aldolase activity	2/1227	3/21724	0.00920352	0.414879	0.407061	ENSG00000136872/ENSG00000149925	2
GO:0004647	molecular_function phosphoserine phosphatase activity	2/1227	3/21724	0.00920352	0.414879	0.407061	ENSG00000133878/ENSG00000146733	2
GO:0006065	biological_process UDP-glucuronate biosynthetic process	2/1227	3/21724	0.00920352	0.414879	0.407061	ENSG00000116704/ENSG00000169764	2
GO:0006556	biological_process S-adenosylmethionine biosynthetic process	2/1227	3/21724	0.00920352	0.414879	0.407061	ENSG00000151224/ENSG00000168906	2
GO:0016476	biological_process regulation of embryonic cell shape	2/1227	3/21724	0.00920352	0.414879	0.407061	ENSG00000143951/ENSG00000173402	2
GO:0016939	cellular_component kinesin II complex	2/1227	3/21724	0.00920352	0.414879	0.407061	ENSG00000075945/ENSG00000101350	2
GO:0019343	biological_process cysteine biosynthetic process via cystathionine	2/1227	3/21724	0.00920352	0.414879	0.407061	ENSG00000160200/ENSG00000274276	2
GO:0032782	biological_process bile acid secretion	2/1227	3/21724	0.00920352	0.414879	0.407061	ENSG00000109062/ENSG00000214530	2
GO:0044211	biological_process CTP salvage	2/1227	3/21724	0.00920352	0.414879	0.407061	ENSG00000130717/ENSG00000198276	2
GO:0070569	molecular_function uridylyltransferase activity	2/1227	3/21724	0.00920352	0.414879	0.407061	ENSG00000117143/ENSG00000169764	2
GO:0090526	biological_process regulation of gluconeogenesis	2/1227	3/21724	0.00920352	0.414879	0.407061	ENSG00000147162/ENSG00000153201	2
GO:0097001	molecular_function ceramide binding	2/1227	3/21724	0.00920352	0.414879	0.407061	ENSG00000113163/ENSG00000186074	2
GO:0030659	cellular_component cytoplasmic vesicle membrane	17/1227	161/21724	0.00967998	0.428696	0.420618	ENSG00000107863/ENSG00000109736/ENSG00000123595/ENSG00000134278/ENSG00000136827/ENSG00000141367/ENSG00000142185/ENSG00000145416/ENSG00000149930/ENSG00000162736/ENSG00000164076/ENSG00000164924/ENSG00000164930/ENSG00000166747/ENSG00000168899/ENSG00000184811/ENSG00000186318	17
GO:0042803	molecular_function protein homodimerization activity	62/1227	812/21724	0.00980604	0.428696	0.420618	ENSG00000037280/ENSG00000063601/ENSG00000076554/ENSG00000076864/ENSG00000077044/ENSG00000078098/ENSG00000087274/ENSG00000097033/ENSG00000099256/ENSG00000099326/ENSG00000102879/ENSG00000103126/ENSG00000104765/ENSG00000107902/ENSG00000108395/ENSG00000111790/ENSG00000113161/ENSG00000115129/ENSG00000115170/ENSG00000115271/ENSG00000116017/ENSG00000121691/ENSG00000129103/ENSG00000131018/ENSG00000131165…	62
GO:0008021	cellular_component synaptic vesicle	13/1227	111/21724	0.00981623	0.428696	0.420618	ENSG00000087250/ENSG00000089063/ENSG00000101152/ENSG00000105649/ENSG00000106976/ENSG00000118640/ENSG00000125354/ENSG00000135823/ENSG00000136827/ENSG00000159164/ENSG00000168958/ENSG00000172794/ENSG00000220205	13
GO:0043001	biological_process Golgi to plasma membrane protein transport	5/1227	24/21724	0.00985468	0.428696	0.420618	ENSG00000049245/ENSG00000125124/ENSG00000147533/ENSG00000168899/ENSG00000220205	5
GO:0070498	biological_process interleukin-1-mediated signaling pathway	4/1227	16/21724	0.0106701	0.428696	0.420618	ENSG00000102882/ENSG00000134070/ENSG00000168884/ENSG00000175104	4
GO:0005813	cellular_component centrosome	39/1227	470/21724	0.0107128	0.428696	0.420618	ENSG00000044090/ENSG00000046651/ENSG00000075945/ENSG00000078674/ENSG00000101350/ENSG00000101752/ENSG00000110274/ENSG00000111554/ENSG00000111642/ENSG00000113448/ENSG00000117399/ENSG00000118965/ENSG00000119397/ENSG00000129084/ENSG00000129696/ENSG00000132646/ENSG00000136813/ENSG00000136861/ENSG00000136878/ENSG00000137822/ENSG00000138107/ENSG00000139323/ENSG00000144635/ENSG00000150977/ENSG00000153201…	39
GO:0001772	cellular_component immunological synapse	6/1227	34/21724	0.0110589	0.428696	0.420618	ENSG00000013725/ENSG00000065675/ENSG00000090339/ENSG00000102879/ENSG00000143376/ENSG00000168421	6
GO:0070555	biological_process response to interleukin-1	6/1227	34/21724	0.0110589	0.428696	0.420618	ENSG00000007908/ENSG00000047188/ENSG00000134070/ENSG00000141655/ENSG00000173039/ENSG00000175104	6
GO:0000398	biological_process mRNA splicing, via spliceosome	25/1227	272/21724	0.0115973	0.428696	0.420618	ENSG00000084072/ENSG00000101161/ENSG00000101811/ENSG00000108406/ENSG00000115128/ENSG00000116350/ENSG00000120688/ENSG00000125351/ENSG00000125651/ENSG00000134748/ENSG00000136450/ENSG00000139168/ENSG00000141759/ENSG00000143368/ENSG00000160201/ENSG00000161847/ENSG00000167005/ENSG00000168002/ENSG00000168883/ENSG00000169217/ENSG00000169813/ENSG00000177733/ENSG00000183258/ENSG00000204392/ENSG00000267303	25
GO:0006308	biological_process DNA catabolic process	3/1227	9/21724	0.0116765	0.428696	0.420618	ENSG00000013563/ENSG00000157014/ENSG00000272410	3
GO:0006390	biological_process mitochondrial transcription	3/1227	9/21724	0.0116765	0.428696	0.420618	ENSG00000099821/ENSG00000107815/ENSG00000122085	3
GO:0010762	biological_process regulation of fibroblast migration	3/1227	9/21724	0.0116765	0.428696	0.420618	ENSG00000135362/ENSG00000143951/ENSG00000149480	3
GO:0019787	molecular_function ubiquitin-like protein transferase activity	3/1227	9/21724	0.0116765	0.428696	0.420618	ENSG00000085978/ENSG00000102178/ENSG00000156587	3
GO:0019852	biological_process L-ascorbic acid metabolic process	3/1227	9/21724	0.0116765	0.428696	0.420618	ENSG00000065621/ENSG00000148834/ENSG00000170482	3
GO:2000008	biological_process regulation of protein localization to cell surface	3/1227	9/21724	0.0116765	0.428696	0.420618	ENSG00000107862/ENSG00000135631/ENSG00000136827	3
GO:0004114	molecular_function 3',5'-cyclic-nucleotide phosphodiesterase activity	5/1227	25/21724	0.0117572	0.428696	0.420618	ENSG00000065989/ENSG00000105650/ENSG00000113231/ENSG00000113448/ENSG00000186642	5
GO:0042995	cellular_component cell projection	65/1227	866/21724	0.0118526	0.428696	0.420618	ENSG00000000457/ENSG00000015413/ENSG00000046651/ENSG00000059915/ENSG00000065989/ENSG00000067560/ENSG00000078098/ENSG00000078674/ENSG00000091536/ENSG00000099864/ENSG00000101350/ENSG00000105650/ENSG00000107290/ENSG00000107864/ENSG00000109062/ENSG00000113758/ENSG00000114790/ENSG00000118965/ENSG00000119333/ENSG00000119636/ENSG00000119723/ENSG00000119878/ENSG00000120051/ENSG00000121621/ENSG00000124587…	65
GO:0008092	molecular_function cytoskeletal protein binding	9/1227	67/21724	0.0126972	0.428696	0.420618	ENSG00000102879/ENSG00000131018/ENSG00000136827/ENSG00000136872/ENSG00000149925/ENSG00000154553/ENSG00000159023/ENSG00000165912/ENSG00000264364	9
GO:0016874	molecular_function ligase activity	18/1227	179/21724	0.0127701	0.428696	0.420618	ENSG00000035687/ENSG00000068366/ENSG00000078070/ENSG00000083807/ENSG00000100271/ENSG00000100304/ENSG00000127125/ENSG00000130348/ENSG00000130725/ENSG00000143554/ENSG00000153201/ENSG00000164398/ENSG00000172508/ENSG00000176715/ENSG00000177181/ENSG00000178921/ENSG00000182179/ENSG00000204394	18
GO:0016567	biological_process protein ubiquitination	47/1227	595/21724	0.0129379	0.428696	0.420618	ENSG00000005810/ENSG00000044090/ENSG00000070423/ENSG00000101752/ENSG00000103657/ENSG00000107872/ENSG00000108395/ENSG00000111667/ENSG00000111671/ENSG00000117399/ENSG00000130725/ENSG00000130726/ENSG00000132109/ENSG00000132646/ENSG00000132716/ENSG00000134574/ENSG00000136986/ENSG00000141034/ENSG00000144712/ENSG00000145416/ENSG00000146021/ENSG00000146926/ENSG00000152944/ENSG00000153827/ENSG00000154124…	47
GO:0061028	biological_process establishment of endothelial barrier	4/1227	17/21724	0.0133401	0.428696	0.420618	ENSG00000090339/ENSG00000107263/ENSG00000113448/ENSG00000186642	4
GO:1904813	cellular_component ficolin-1-rich granule lumen	15/1227	141/21724	0.0136123	0.428696	0.420618	ENSG00000013364/ENSG00000084072/ENSG00000084207/ENSG00000104763/ENSG00000110442/ENSG00000113273/ENSG00000121691/ENSG00000141959/ENSG00000149925/ENSG00000165916/ENSG00000168092/ENSG00000186652/ENSG00000204388/ENSG00000204389/ENSG00000243678	15
GO:0030833	biological_process regulation of actin filament polymerization	5/1227	26/21724	0.0138946	0.428696	0.420618	ENSG00000102879/ENSG00000137478/ENSG00000143575/ENSG00000163466/ENSG00000196570	5
GO:0001503	biological_process ossification	12/1227	104/21724	0.014297	0.428696	0.420618	ENSG00000046653/ENSG00000070404/ENSG00000116985/ENSG00000128791/ENSG00000131183/ENSG00000141655/ENSG00000162733/ENSG00000172809/ENSG00000174953/ENSG00000175104/ENSG00000196923/ENSG00000203877	12
GO:0030667	cellular_component secretory granule membrane	12/1227	104/21724	0.014297	0.428696	0.420618	ENSG00000067560/ENSG00000105649/ENSG00000118640/ENSG00000123338/ENSG00000129083/ENSG00000144635/ENSG00000146094/ENSG00000155093/ENSG00000172794/ENSG00000185475/ENSG00000188404/ENSG00000220205	12
GO:0034599	biological_process cellular response to oxidative stress	12/1227	104/21724	0.014297	0.428696	0.420618	ENSG00000084207/ENSG00000087250/ENSG00000107290/ENSG00000116157/ENSG00000121691/ENSG00000124214/ENSG00000135362/ENSG00000160211/ENSG00000204388/ENSG00000204389/ENSG00000233276/ENSG00000243678	12
GO:0000462	biological_process maturation of SSU-rRNA from tricistronic rRNA transcript (SSU-rRNA, 5.8S rRNA, LSU-rRNA)	6/1227	36/21724	0.0145587	0.428696	0.420618	ENSG00000011260/ENSG00000087269/ENSG00000124541/ENSG00000126749/ENSG00000164934/ENSG00000268439	6
GO:0042826	molecular_function histone deacetylase binding	13/1227	117/21724	0.0148687	0.428696	0.420618	ENSG00000111642/ENSG00000117399/ENSG00000149480/ENSG00000156531/ENSG00000167005/ENSG00000172613/ENSG00000173039/ENSG00000174953/ENSG00000175104/ENSG00000182481/ENSG00000198160/ENSG00000204388/ENSG00000204389	13
GO:0030529	cellular_component ribonucleoprotein complex	34/1227	409/21724	0.0159479	0.428696	0.420618	ENSG00000013364/ENSG00000055950/ENSG00000063177/ENSG00000086504/ENSG00000089009/ENSG00000089157/ENSG00000095627/ENSG00000105202/ENSG00000105364/ENSG00000111640/ENSG00000114686/ENSG00000132109/ENSG00000134419/ENSG00000136897/ENSG00000143436/ENSG00000144713/ENSG00000146223/ENSG00000147403/ENSG00000147586/ENSG00000156482/ENSG00000157540/ENSG00000161016/ENSG00000164934/ENSG00000167526/ENSG00000169813…	34
GO:0003810	molecular_function protein-glutamine gamma-glutamyltransferase activity	3/1227	10/21724	0.0159884	0.428696	0.420618	ENSG00000104055/ENSG00000159495/ENSG00000166947	3
GO:0006228	biological_process UTP biosynthetic process	3/1227	10/21724	0.0159884	0.428696	0.420618	ENSG00000011052/ENSG00000239672/ENSG00000243678	3
GO:0015866	biological_process ADP transport	3/1227	10/21724	0.0159884	0.428696	0.420618	ENSG00000125648/ENSG00000148339/ENSG00000181240	3
GO:0016570	biological_process histone modification	3/1227	10/21724	0.0159884	0.428696	0.420618	ENSG00000087250/ENSG00000178999/ENSG00000198730	3
GO:0031702	molecular_function type 1 angiotensin receptor binding	3/1227	10/21724	0.0159884	0.428696	0.420618	ENSG00000105397/ENSG00000162188/ENSG00000186635	3
GO:0034464	cellular_component BBSome	3/1227	10/21724	0.0159884	0.428696	0.420618	ENSG00000125124/ENSG00000163093/ENSG00000251569	3
GO:0060315	biological_process negative regulation of ryanodine-sensitive calcium-release channel activity	3/1227	10/21724	0.0159884	0.428696	0.420618	ENSG00000119782/ENSG00000143933/ENSG00000148834	3
GO:1904903	biological_process ESCRT III complex disassembly	3/1227	10/21724	0.0159884	0.428696	0.420618	ENSG00000130724/ENSG00000131165/ENSG00000182149	3
GO:0004713	molecular_function protein tyrosine kinase activity	17/1227	170/21724	0.0160059	0.428696	0.420618	ENSG00000037280/ENSG00000066056/ENSG00000070388/ENSG00000105204/ENSG00000105397/ENSG00000105401/ENSG00000111790/ENSG00000119397/ENSG00000138685/ENSG00000157540/ENSG00000162733/ENSG00000164078/ENSG00000164399/ENSG00000164400/ENSG00000171094/ENSG00000173327/ENSG00000282278	17
GO:0051260	biological_process protein homooligomerization	22/1227	238/21724	0.0161111	0.428696	0.420618	ENSG00000008294/ENSG00000067369/ENSG00000077044/ENSG00000085978/ENSG00000106688/ENSG00000107815/ENSG00000125656/ENSG00000130724/ENSG00000131183/ENSG00000136816/ENSG00000136827/ENSG00000136986/ENSG00000155729/ENSG00000158445/ENSG00000159307/ENSG00000160202/ENSG00000165816/ENSG00000168958/ENSG00000174943/ENSG00000178342/ENSG00000204421/ENSG00000244355	22
GO:0030134	cellular_component COPII-coated ER to Golgi transport vesicle	5/1227	27/21724	0.0162783	0.428696	0.420618	ENSG00000085788/ENSG00000136813/ENSG00000162738/ENSG00000169174/ENSG00000198734	5
GO:0035338	biological_process long-chain fatty-acyl-CoA biosynthetic process	4/1227	18/21724	0.0163995	0.428696	0.420618	ENSG00000066322/ENSG00000068366/ENSG00000164398/ENSG00000176715	4
GO:0033574	biological_process response to testosterone	6/1227	37/21724	0.0165686	0.428696	0.420618	ENSG00000049247/ENSG00000100300/ENSG00000128714/ENSG00000146733/ENSG00000164825/ENSG00000239672	6
GO:0005811	cellular_component lipid droplet	9/1227	70/21724	0.0166332	0.428696	0.420618	ENSG00000068366/ENSG00000107862/ENSG00000110697/ENSG00000111640/ENSG00000116711/ENSG00000119335/ENSG00000165699/ENSG00000166575/ENSG00000175104	9
GO:0071333	biological_process cellular response to glucose stimulus	8/1227	59/21724	0.0173336	0.428696	0.420618	ENSG00000075891/ENSG00000090339/ENSG00000107815/ENSG00000118965/ENSG00000147465/ENSG00000158445/ENSG00000239672/ENSG00000243678	8
GO:0005925	cellular_component focal adhesion	36/1227	441/21724	0.0173391	0.428696	0.420618	ENSG00000063177/ENSG00000067560/ENSG00000078098/ENSG00000079308/ENSG00000087274/ENSG00000089009/ENSG00000089157/ENSG00000089159/ENSG00000090339/ENSG00000099812/ENSG00000102181/ENSG00000102882/ENSG00000121691/ENSG00000131016/ENSG00000141367/ENSG00000142798/ENSG00000143363/ENSG00000144791/ENSG00000156482/ENSG00000161016/ENSG00000161638/ENSG00000162733/ENSG00000162736/ENSG00000163466/ENSG00000164924…	36
GO:0006457	biological_process protein folding	18/1227	185/21724	0.0173998	0.428696	0.420618	ENSG00000084072/ENSG00000089597/ENSG00000105401/ENSG00000106993/ENSG00000113312/ENSG00000120725/ENSG00000131013/ENSG00000135624/ENSG00000136986/ENSG00000138398/ENSG00000146731/ENSG00000153201/ENSG00000156735/ENSG00000159461/ENSG00000162191/ENSG00000166598/ENSG00000172728/ENSG00000185615	18
GO:0001885	biological_process endothelial cell development	2/1227	4/21724	0.0177184	0.428696	0.420618	ENSG00000136451/ENSG00000233276	2
GO:0004427	molecular_function inorganic diphosphatase activity	2/1227	4/21724	0.0177184	0.428696	0.420618	ENSG00000107902/ENSG00000143363	2
GO:0006546	biological_process glycine catabolic process	2/1227	4/21724	0.0177184	0.428696	0.420618	ENSG00000145020/ENSG00000283189	2
GO:0016888	molecular_function endodeoxyribonuclease activity, producing 5'-phosphomonoesters	2/1227	4/21724	0.0177184	0.428696	0.420618	ENSG00000157014/ENSG00000272410	2
GO:0017040	molecular_function N-acylsphingosine amidohydrolase activity	2/1227	4/21724	0.0177184	0.428696	0.420618	ENSG00000104763/ENSG00000167769	2
GO:0019344	biological_process cysteine biosynthetic process	2/1227	4/21724	0.0177184	0.428696	0.420618	ENSG00000160200/ENSG00000274276	2
GO:0019941	biological_process modification-dependent protein catabolic process	2/1227	4/21724	0.0177184	0.428696	0.420618	ENSG00000156587/ENSG00000182179	2
GO:0030990	cellular_component intraciliary transport particle	2/1227	4/21724	0.0177184	0.428696	0.420618	ENSG00000075945/ENSG00000101350	2
GO:0031698	molecular_function beta-2 adrenergic receptor binding	2/1227	4/21724	0.0177184	0.428696	0.420618	ENSG00000109062/ENSG00000113448	2
GO:0032095	biological_process regulation of response to food	2/1227	4/21724	0.0177184	0.428696	0.420618	ENSG00000087250/ENSG00000157017	2
GO:0036343	biological_process psychomotor behavior	2/1227	4/21724	0.0177184	0.428696	0.420618	ENSG00000111678/ENSG00000134443	2
GO:0038127	biological_process ERBB signaling pathway	2/1227	4/21724	0.0177184	0.428696	0.420618	ENSG00000013364/ENSG00000179295	2
GO:0043208	molecular_function glycosphingolipid binding	2/1227	4/21724	0.0177184	0.428696	0.420618	ENSG00000174175/ENSG00000188404	2
GO:0044878	biological_process mitotic cytokinesis checkpoint	2/1227	4/21724	0.0177184	0.428696	0.420618	ENSG00000164695/ENSG00000178999	2
GO:0045918	biological_process negative regulation of cytolysis	2/1227	4/21724	0.0177184	0.428696	0.420618	ENSG00000075891/ENSG00000164400	2
GO:0046040	biological_process IMP metabolic process	2/1227	4/21724	0.0177184	0.428696	0.420618	ENSG00000035687/ENSG00000165704	2
GO:0048105	biological_process establishment of body hair planar orientation	2/1227	4/21724	0.0177184	0.428696	0.420618	ENSG00000162738/ENSG00000164930	2
GO:0060203	cellular_component clathrin-sculpted glutamate transport vesicle membrane	2/1227	4/21724	0.0177184	0.428696	0.420618	ENSG00000105649/ENSG00000220205	2
GO:0071763	biological_process nuclear membrane organization	2/1227	4/21724	0.0177184	0.428696	0.420618	ENSG00000136816/ENSG00000136827	2
GO:0090309	biological_process positive regulation of methylation-dependent chromatin silencing	2/1227	4/21724	0.0177184	0.428696	0.420618	ENSG00000130726/ENSG00000143379	2
GO:1902175	biological_process regulation of oxidative stress-induced intrinsic apoptotic signaling pathway	2/1227	4/21724	0.0177184	0.428696	0.420618	ENSG00000135018/ENSG00000185615	2
GO:1904879	biological_process positive regulation of calcium ion transmembrane transport via high voltage-gated calcium channel	2/1227	4/21724	0.0177184	0.428696	0.420618	ENSG00000160211/ENSG00000284453	2
GO:1905032	biological_process negative regulation of membrane repolarization during cardiac muscle cell action potential	2/1227	4/21724	0.0177184	0.428696	0.420618	ENSG00000283927/ENSG00000284453	2
GO:2000653	biological_process regulation of genetic imprinting	2/1227	4/21724	0.0177184	0.428696	0.420618	ENSG00000130726/ENSG00000198730	2
GO:0016310	biological_process phosphorylation	55/1227	730/21724	0.0182073	0.428696	0.420618	ENSG00000011052/ENSG00000037280/ENSG00000063176/ENSG00000065675/ENSG00000066056/ENSG00000077044/ENSG00000078177/ENSG00000085511/ENSG00000092439/ENSG00000099308/ENSG00000100490/ENSG00000102882/ENSG00000105204/ENSG00000105397/ENSG00000113163/ENSG00000114670/ENSG00000115170/ENSG00000115687/ENSG00000125388/ENSG00000130717/ENSG00000132155/ENSG00000137193/ENSG00000138801/ENSG00000141959/ENSG00000143933…	55
GO:0051056	biological_process regulation of small GTPase mediated signal transduction	15/1227	146/21724	0.0182189	0.428696	0.420618	ENSG00000047365/ENSG00000067560/ENSG00000076864/ENSG00000100485/ENSG00000105647/ENSG00000107863/ENSG00000114790/ENSG00000119729/ENSG00000159842/ENSG00000168421/ENSG00000186635/ENSG00000197555/ENSG00000203879/ENSG00000213445/ENSG00000242173	15
GO:0031667	biological_process response to nutrient levels	8/1227	60/21724	0.0190419	0.428696	0.420618	ENSG00000075891/ENSG00000084207/ENSG00000146733/ENSG00000147465/ENSG00000148346/ENSG00000157017/ENSG00000198198/ENSG00000204371	8
GO:0050821	biological_process protein stabilization	17/1227	174/21724	0.0196832	0.428696	0.420618	ENSG00000049246/ENSG00000087250/ENSG00000105401/ENSG00000106993/ENSG00000111640/ENSG00000124587/ENSG00000135624/ENSG00000146731/ENSG00000147133/ENSG00000147533/ENSG00000160202/ENSG00000162735/ENSG00000165699/ENSG00000168884/ENSG00000204388/ENSG00000204389/ENSG00000215021	17
GO:0006509	biological_process membrane protein ectodomain proteolysis	4/1227	19/21724	0.019864	0.428696	0.420618	ENSG00000065675/ENSG00000162736/ENSG00000173402/ENSG00000186318	4
GO:0010880	biological_process regulation of release of sequestered calcium ion into cytosol by sarcoplasmic reticulum	4/1227	19/21724	0.019864	0.428696	0.420618	ENSG00000113448/ENSG00000119782/ENSG00000148834/ENSG00000284453	4
GO:0010881	biological_process regulation of cardiac muscle contraction by regulation of the release of sequestered calcium ion	4/1227	19/21724	0.019864	0.428696	0.420618	ENSG00000119782/ENSG00000148834/ENSG00000283927/ENSG00000284453	4
GO:0000932	cellular_component P-body	13/1227	122/21724	0.0204247	0.428696	0.420618	ENSG00000100354/ENSG00000110697/ENSG00000131018/ENSG00000132109/ENSG00000135801/ENSG00000143575/ENSG00000144791/ENSG00000165916/ENSG00000168002/ENSG00000175324/ENSG00000178199/ENSG00000204392/ENSG00000257103	13
GO:0019855	molecular_function calcium channel inhibitor activity	3/1227	11/21724	0.0210744	0.428696	0.420618	ENSG00000119782/ENSG00000143933/ENSG00000165912	3
GO:0043229	cellular_component intracellular organelle	3/1227	11/21724	0.0210744	0.428696	0.420618	ENSG00000049245/ENSG00000105649/ENSG00000170482	3
GO:0050773	biological_process regulation of dendrite development	3/1227	11/21724	0.0210744	0.428696	0.420618	ENSG00000113758/ENSG00000117399/ENSG00000130347	3
GO:0060213	biological_process positive regulation of nuclear-transcribed mRNA poly(A) tail shortening	3/1227	11/21724	0.0210744	0.428696	0.420618	ENSG00000100354/ENSG00000107864/ENSG00000168002	3
GO:0000184	biological_process nuclear-transcribed mRNA catabolic process, nonsense-mediated decay	14/1227	136/21724	0.0217017	0.428696	0.420618	ENSG00000063177/ENSG00000089009/ENSG00000089157/ENSG00000125351/ENSG00000134419/ENSG00000144713/ENSG00000147403/ENSG00000156482/ENSG00000157106/ENSG00000161016/ENSG00000167526/ENSG00000172809/ENSG00000198918/ENSG00000221914	14
GO:0005096	molecular_function GTPase activator activity	26/1227	302/21724	0.0218209	0.428696	0.420618	ENSG00000047365/ENSG00000065491/ENSG00000075399/ENSG00000076344/ENSG00000076864/ENSG00000103126/ENSG00000105647/ENSG00000106351/ENSG00000107021/ENSG00000107863/ENSG00000123338/ENSG00000132554/ENSG00000133612/ENSG00000149182/ENSG00000152689/ENSG00000153201/ENSG00000159842/ENSG00000169220/ENSG00000169221/ENSG00000175463/ENSG00000186635/ENSG00000197555/ENSG00000198844/ENSG00000203879/ENSG00000213445…	26
GO:0019933	biological_process cAMP-mediated signaling	5/1227	29/21724	0.0218263	0.428696	0.420618	ENSG00000109062/ENSG00000113448/ENSG00000164825/ENSG00000176406/ENSG00000186642	5
GO:0006364	biological_process rRNA processing	23/1227	260/21724	0.0225005	0.428696	0.420618	ENSG00000011260/ENSG00000063177/ENSG00000087269/ENSG00000089009/ENSG00000089157/ENSG00000101546/ENSG00000104626/ENSG00000105202/ENSG00000111641/ENSG00000117395/ENSG00000122085/ENSG00000124228/ENSG00000124541/ENSG00000126749/ENSG00000134419/ENSG00000144713/ENSG00000147403/ENSG00000156482/ENSG00000161016/ENSG00000164934/ENSG00000167526/ENSG00000172809/ENSG00000198918	23
GO:0019083	biological_process viral transcription	13/1227	124/21724	0.0230357	0.428696	0.420618	ENSG00000063177/ENSG00000069248/ENSG00000089009/ENSG00000089157/ENSG00000134419/ENSG00000144713/ENSG00000147403/ENSG00000153201/ENSG00000156482/ENSG00000161016/ENSG00000167526/ENSG00000172809/ENSG00000198918	13
GO:0035735	biological_process intraciliary transport involved in cilium assembly	6/1227	40/21724	0.0237246	0.428696	0.420618	ENSG00000075945/ENSG00000078674/ENSG00000101350/ENSG00000118965/ENSG00000119333/ENSG00000264364	6
GO:0006892	biological_process post-Golgi vesicle-mediated transport	4/1227	20/21724	0.0237462	0.428696	0.420618	ENSG00000107862/ENSG00000118640/ENSG00000197535/ENSG00000220205	4
GO:0039702	biological_process viral budding via host ESCRT complex	4/1227	20/21724	0.0237462	0.428696	0.420618	ENSG00000130724/ENSG00000131165/ENSG00000164695/ENSG00000167987	4
GO:0008360	biological_process regulation of cell shape	15/1227	151/21724	0.0239291	0.428696	0.420618	ENSG00000090339/ENSG00000099864/ENSG00000102879/ENSG00000109062/ENSG00000119729/ENSG00000144791/ENSG00000149925/ENSG00000149930/ENSG00000158985/ENSG00000159023/ENSG00000160226/ENSG00000166947/ENSG00000186635/ENSG00000196576/ENSG00000197622	15
GO:0007062	biological_process sister chromatid cohesion	12/1227	112/21724	0.0243214	0.428696	0.420618	ENSG00000069248/ENSG00000079616/ENSG00000117399/ENSG00000121621/ENSG00000144635/ENSG00000153201/ENSG00000157020/ENSG00000163535/ENSG00000178999/ENSG00000198887/ENSG00000215021/ENSG00000264364	12
GO:0036258	biological_process multivesicular body assembly	5/1227	30/21724	0.0250087	0.428696	0.420618	ENSG00000130724/ENSG00000131165/ENSG00000164695/ENSG00000167987/ENSG00000182149	5
GO:0044267	biological_process cellular protein metabolic process	20/1227	221/21724	0.0257099	0.428696	0.420618	ENSG00000049323/ENSG00000070404/ENSG00000087299/ENSG00000125482/ENSG00000131183/ENSG00000132031/ENSG00000142798/ENSG00000150687/ENSG00000156587/ENSG00000163430/ENSG00000166598/ENSG00000168878/ENSG00000169174/ENSG00000173432/ENSG00000183598/ENSG00000186318/ENSG00000198734/ENSG00000203811/ENSG00000203852/ENSG00000229859	20
GO:0036064	cellular_component ciliary basal body	12/1227	113/21724	0.0258658	0.428696	0.420618	ENSG00000046651/ENSG00000075945/ENSG00000078674/ENSG00000118965/ENSG00000119333/ENSG00000119636/ENSG00000125124/ENSG00000139323/ENSG00000150977/ENSG00000160226/ENSG00000163093/ENSG00000251569	12
GO:0016791	molecular_function phosphatase activity	13/1227	126/21724	0.0258864	0.428696	0.420618	ENSG00000060656/ENSG00000063601/ENSG00000100526/ENSG00000107902/ENSG00000111679/ENSG00000133878/ENSG00000139318/ENSG00000143363/ENSG00000155093/ENSG00000171100/ENSG00000172531/ENSG00000179295/ENSG00000211456	13
GO:0005484	molecular_function SNAP receptor activity	6/1227	41/21724	0.0265069	0.428696	0.420618	ENSG00000049245/ENSG00000118640/ENSG00000135823/ENSG00000168899/ENSG00000220205/ENSG00000263620	6
GO:0032040	cellular_component small-subunit processome	6/1227	41/21724	0.0265069	0.428696	0.420618	ENSG00000011260/ENSG00000087269/ENSG00000105202/ENSG00000126749/ENSG00000164934/ENSG00000268439	6
GO:0006470	biological_process protein dephosphorylation	18/1227	194/21724	0.0266602	0.428696	0.420618	ENSG00000040199/ENSG00000060656/ENSG00000100241/ENSG00000100526/ENSG00000107902/ENSG00000111679/ENSG00000112640/ENSG00000133878/ENSG00000138032/ENSG00000139318/ENSG00000149923/ENSG00000155093/ENSG00000164332/ENSG00000171100/ENSG00000172531/ENSG00000175175/ENSG00000179295/ENSG00000221914	18
GO:0000815	cellular_component ESCRT III complex	3/1227	12/21724	0.0269401	0.428696	0.420618	ENSG00000130724/ENSG00000131165/ENSG00000164695	3
GO:0006183	biological_process GTP biosynthetic process	3/1227	12/21724	0.0269401	0.428696	0.420618	ENSG00000011052/ENSG00000239672/ENSG00000243678	3
GO:0006241	biological_process CTP biosynthetic process	3/1227	12/21724	0.0269401	0.428696	0.420618	ENSG00000011052/ENSG00000239672/ENSG00000243678	3
GO:0015867	biological_process ATP transport	3/1227	12/21724	0.0269401	0.428696	0.420618	ENSG00000125648/ENSG00000148339/ENSG00000181240	3
GO:0019992	molecular_function diacylglycerol binding	3/1227	12/21724	0.0269401	0.428696	0.420618	ENSG00000077044/ENSG00000103502/ENSG00000152689	3
GO:0031669	biological_process cellular response to nutrient levels	3/1227	12/21724	0.0269401	0.428696	0.420618	ENSG00000090339/ENSG00000148346/ENSG00000158445	3
GO:0061158	biological_process 3'-UTR-mediated mRNA destabilization	3/1227	12/21724	0.0269401	0.428696	0.420618	ENSG00000088247/ENSG00000107864/ENSG00000178199	3
GO:0019730	biological_process antimicrobial humoral response	8/1227	64/21724	0.0270804	0.428696	0.420618	ENSG00000115523/ENSG00000148346/ENSG00000164821/ENSG00000164822/ENSG00000164825/ENSG00000206047/ENSG00000239839/ENSG00000240247	8
GO:0070373	biological_process negative regulation of ERK1 and ERK2 cascade	8/1227	64/21724	0.0270804	0.428696	0.420618	ENSG00000084207/ENSG00000107263/ENSG00000109062/ENSG00000133878/ENSG00000139318/ENSG00000169220/ENSG00000175463/ENSG00000283927	8
GO:0006412	biological_process translation	30/1227	367/21724	0.0274599	0.428696	0.420618	ENSG00000055950/ENSG00000063177/ENSG00000086504/ENSG00000089009/ENSG00000089154/ENSG00000089157/ENSG00000105364/ENSG00000107864/ENSG00000110321/ENSG00000112339/ENSG00000114686/ENSG00000130348/ENSG00000130741/ENSG00000130921/ENSG00000134419/ENSG00000143436/ENSG00000144713/ENSG00000147403/ENSG00000155906/ENSG00000156482/ENSG00000161016/ENSG00000167526/ENSG00000172809/ENSG00000175634/ENSG00000198918…	30
GO:0043547	biological_process positive regulation of GTPase activity	48/1227	640/21724	0.0278981	0.428696	0.420618	ENSG00000047365/ENSG00000059915/ENSG00000070388/ENSG00000075399/ENSG00000076344/ENSG00000076864/ENSG00000090339/ENSG00000100241/ENSG00000100485/ENSG00000103126/ENSG00000103657/ENSG00000105647/ENSG00000106351/ENSG00000107021/ENSG00000107263/ENSG00000107862/ENSG00000107863/ENSG00000108961/ENSG00000110514/ENSG00000114790/ENSG00000123338/ENSG00000125650/ENSG00000127328/ENSG00000132554/ENSG00000133612…	48
GO:0035584	biological_process calcium-mediated signaling using intracellular calcium source	4/1227	21/21724	0.0280562	0.428696	0.420618	ENSG00000119782/ENSG00000142185/ENSG00000164825/ENSG00000174175	4
GO:0043409	biological_process negative regulation of MAPK cascade	4/1227	21/21724	0.0280562	0.428696	0.420618	ENSG00000084207/ENSG00000105647/ENSG00000111679/ENSG00000173402	4
GO:0050750	molecular_function low-density lipoprotein particle receptor binding	4/1227	21/21724	0.0280562	0.428696	0.420618	ENSG00000141367/ENSG00000142798/ENSG00000166598/ENSG00000169174	4
GO:0004045	molecular_function aminoacyl-tRNA hydrolase activity	2/1227	5/21724	0.0284312	0.428696	0.420618	ENSG00000130921/ENSG00000141378	2
GO:0004849	molecular_function uridine kinase activity	2/1227	5/21724	0.0284312	0.428696	0.420618	ENSG00000130717/ENSG00000198276	2
GO:0005784	cellular_component Sec61 translocon complex	2/1227	5/21724	0.0284312	0.428696	0.420618	ENSG00000170540/ENSG00000260342	2
GO:0006166	biological_process purine ribonucleoside salvage	2/1227	5/21724	0.0284312	0.428696	0.420618	ENSG00000099256/ENSG00000165704	2
GO:0014074	biological_process response to purine-containing compound	2/1227	5/21724	0.0284312	0.428696	0.420618	ENSG00000035687/ENSG00000142185	2
GO:0019732	biological_process antifungal humoral response	2/1227	5/21724	0.0284312	0.428696	0.420618	ENSG00000071889/ENSG00000164821	2
GO:0021540	biological_process corpus callosum morphogenesis	2/1227	5/21724	0.0284312	0.428696	0.420618	ENSG00000111678/ENSG00000198198	2
GO:0031465	cellular_component Cul4B-RING E3 ubiquitin ligase complex	2/1227	5/21724	0.0284312	0.428696	0.420618	ENSG00000134574/ENSG00000158290	2
GO:0033591	biological_process response to L-ascorbic acid	2/1227	5/21724	0.0284312	0.428696	0.420618	ENSG00000084207/ENSG00000121691	2
GO:0034184	biological_process positive regulation of maintenance of mitotic sister chromatid cohesion	2/1227	5/21724	0.0284312	0.428696	0.420618	ENSG00000119906/ENSG00000198887	2
GO:0034316	biological_process negative regulation of Arp2/3 complex-mediated actin nucleation	2/1227	5/21724	0.0284312	0.428696	0.420618	ENSG00000172725/ENSG00000197045	2
GO:0035461	biological_process vitamin transmembrane transport	2/1227	5/21724	0.0284312	0.428696	0.420618	ENSG00000103222/ENSG00000170482	2
GO:0042634	biological_process regulation of hair cycle	2/1227	5/21724	0.0284312	0.428696	0.420618	ENSG00000134852/ENSG00000179094	2
GO:0044571	biological_process [2Fe-2S] cluster assembly	2/1227	5/21724	0.0284312	0.428696	0.420618	ENSG00000108010/ENSG00000169627	2
GO:0045838	biological_process positive regulation of membrane potential	2/1227	5/21724	0.0284312	0.428696	0.420618	ENSG00000131183/ENSG00000173221	2
GO:0046825	biological_process regulation of protein export from nucleus	2/1227	5/21724	0.0284312	0.428696	0.420618	ENSG00000152332/ENSG00000179295	2
GO:0047184	molecular_function 1-acylglycerophosphocholine O-acyltransferase activity	2/1227	5/21724	0.0284312	0.428696	0.420618	ENSG00000102125/ENSG00000111684	2
GO:0050733	molecular_function RS domain binding	2/1227	5/21724	0.0284312	0.428696	0.420618	ENSG00000007392/ENSG00000136450	2
GO:0050792	biological_process regulation of viral process	2/1227	5/21724	0.0284312	0.428696	0.420618	ENSG00000130724/ENSG00000164695	2
GO:0050801	biological_process ion homeostasis	2/1227	5/21724	0.0284312	0.428696	0.420618	ENSG00000146021/ENSG00000166947	2
GO:0051084	biological_process 'de novo' posttranslational protein folding	2/1227	5/21724	0.0284312	0.428696	0.420618	ENSG00000097033/ENSG00000187097	2
GO:0051754	biological_process meiotic sister chromatid cohesion, centromeric	2/1227	5/21724	0.0284312	0.428696	0.420618	ENSG00000163535/ENSG00000239642	2
GO:0060028	biological_process convergent extension involved in axis elongation	2/1227	5/21724	0.0284312	0.428696	0.420618	ENSG00000130726/ENSG00000162738	2
GO:0070083	cellular_component clathrin-sculpted monoamine transport vesicle membrane	2/1227	5/21724	0.0284312	0.428696	0.420618	ENSG00000105649/ENSG00000220205	2
GO:0071787	biological_process endoplasmic reticulum tubular network formation	2/1227	5/21724	0.0284312	0.428696	0.420618	ENSG00000144320/ENSG00000170540	2
GO:1902083	biological_process negative regulation of peptidyl-cysteine S-nitrosylation	2/1227	5/21724	0.0284312	0.428696	0.420618	ENSG00000111912/ENSG00000164830	2
GO:0017112	molecular_function Rab guanyl-nucleotide exchange factor activity	7/1227	53/21724	0.0287187	0.428696	0.420618	ENSG00000100241/ENSG00000110514/ENSG00000127328/ENSG00000164253/ENSG00000196459/ENSG00000205593/ENSG00000205744	7
GO:0005635	cellular_component nuclear envelope	17/1227	183/21724	0.0302923	0.428696	0.420618	ENSG00000000005/ENSG00000050628/ENSG00000069248/ENSG00000102882/ENSG00000104765/ENSG00000107854/ENSG00000122359/ENSG00000130724/ENSG00000131018/ENSG00000136816/ENSG00000136827/ENSG00000143575/ENSG00000153201/ENSG00000157020/ENSG00000182149/ENSG00000189362/ENSG00000213719	17
GO:0030496	cellular_component midbody	15/1227	156/21724	0.0308842	0.428696	0.420618	ENSG00000067560/ENSG00000097033/ENSG00000101350/ENSG00000110697/ENSG00000119397/ENSG00000122359/ENSG00000125354/ENSG00000135763/ENSG00000138592/ENSG00000164695/ENSG00000166598/ENSG00000178999/ENSG00000180096/ENSG00000182149/ENSG00000203879	15
GO:0006661	biological_process phosphatidylinositol biosynthetic process	9/1227	78/21724	0.0313825	0.428696	0.420618	ENSG00000063601/ENSG00000100241/ENSG00000103502/ENSG00000105647/ENSG00000110697/ENSG00000133731/ENSG00000138685/ENSG00000171100/ENSG00000211456	9
GO:0015721	biological_process bile acid and bile salt transport	5/1227	32/21724	0.0322285	0.428696	0.420618	ENSG00000083807/ENSG00000126903/ENSG00000145248/ENSG00000170231/ENSG00000253598	5
GO:0008277	biological_process regulation of G protein-coupled receptor signaling pathway	6/1227	43/21724	0.0327004	0.428696	0.420618	ENSG00000076344/ENSG00000125388/ENSG00000136878/ENSG00000168243/ENSG00000169220/ENSG00000198055	6
GO:0016079	biological_process synaptic vesicle exocytosis	4/1227	22/21724	0.0328011	0.428696	0.420618	ENSG00000101152/ENSG00000105649/ENSG00000149927/ENSG00000220205	4
GO:0031092	cellular_component platelet alpha granule membrane	4/1227	22/21724	0.0328011	0.428696	0.420618	ENSG00000102362/ENSG00000145685/ENSG00000174175/ENSG00000204424	4
GO:0035855	biological_process megakaryocyte development	4/1227	22/21724	0.0328011	0.428696	0.420618	ENSG00000111679/ENSG00000161642/ENSG00000179295/ENSG00000204420	4
GO:0010763	biological_process positive regulation of fibroblast migration	3/1227	13/21724	0.0335823	0.428696	0.420618	ENSG00000049247/ENSG00000156735/ENSG00000162733	3
GO:0030126	cellular_component COPI vesicle coat	3/1227	13/21724	0.0335823	0.428696	0.420618	ENSG00000111481/ENSG00000122218/ENSG00000129083	3
GO:0043101	biological_process purine-containing compound salvage	3/1227	13/21724	0.0335823	0.428696	0.420618	ENSG00000156136/ENSG00000165704/ENSG00000168803	3
GO:1903204	biological_process negative regulation of oxidative stress-induced neuron death	3/1227	13/21724	0.0335823	0.428696	0.420618	ENSG00000111912/ENSG00000164830/ENSG00000165699	3
GO:0005783	cellular_component endoplasmic reticulum	104/1227	1545/21724	0.0340577	0.428696	0.420618	ENSG00000006576/ENSG00000013563/ENSG00000047188/ENSG00000058063/ENSG00000062716/ENSG00000063177/ENSG00000065615/ENSG00000066322/ENSG00000068366/ENSG00000071553/ENSG00000075945/ENSG00000076554/ENSG00000083807/ENSG00000088002/ENSG00000089063/ENSG00000089157/ENSG00000089597/ENSG00000091262/ENSG00000100258/ENSG00000100528/ENSG00000101290/ENSG00000103502/ENSG00000104765/ENSG00000109775/ENSG00000110697…	104
GO:0004842	molecular_function ubiquitin-protein transferase activity	30/1227	374/21724	0.0341297	0.428696	0.420618	ENSG00000005810/ENSG00000101752/ENSG00000103657/ENSG00000107872/ENSG00000108395/ENSG00000130725/ENSG00000130726/ENSG00000132109/ENSG00000134574/ENSG00000145416/ENSG00000146021/ENSG00000146926/ENSG00000153827/ENSG00000156587/ENSG00000159459/ENSG00000159461/ENSG00000160445/ENSG00000163013/ENSG00000165572/ENSG00000168894/ENSG00000170035/ENSG00000173064/ENSG00000174010/ENSG00000174943/ENSG00000175104…	30
GO:0042787	biological_process ubiquitin-dependent protein catabolic process	14/1227	145/21724	0.0350927	0.428696	0.420618	ENSG00000070423/ENSG00000117399/ENSG00000133874/ENSG00000145860/ENSG00000146021/ENSG00000147133/ENSG00000151136/ENSG00000153827/ENSG00000158290/ENSG00000159461/ENSG00000166016/ENSG00000168894/ENSG00000174010/ENSG00000178999	14
GO:0005794	cellular_component Golgi apparatus	93/1227	1368/21724	0.0352147	0.428696	0.420618	ENSG00000000457/ENSG00000033100/ENSG00000044090/ENSG00000051825/ENSG00000058063/ENSG00000068697/ENSG00000070388/ENSG00000070404/ENSG00000075891/ENSG00000075945/ENSG00000076864/ENSG00000078596/ENSG00000085788/ENSG00000089063/ENSG00000089597/ENSG00000097033/ENSG00000100528/ENSG00000102882/ENSG00000103502/ENSG00000103657/ENSG00000104356/ENSG00000106976/ENSG00000107854/ENSG00000107862/ENSG00000107863…	93
GO:0043507	biological_process positive regulation of JUN kinase activity	6/1227	44/21724	0.0361209	0.428696	0.420618	ENSG00000085511/ENSG00000141655/ENSG00000162738/ENSG00000173327/ENSG00000174804/ENSG00000175104	6
GO:0097542	cellular_component ciliary tip	6/1227	44/21724	0.0361209	0.428696	0.420618	ENSG00000075945/ENSG00000101350/ENSG00000107882/ENSG00000118965/ENSG00000119333/ENSG00000264364	6
GO:0016311	biological_process dephosphorylation	17/1227	187/21724	0.0361745	0.428696	0.420618	ENSG00000060656/ENSG00000063601/ENSG00000100526/ENSG00000107902/ENSG00000111679/ENSG00000116981/ENSG00000133878/ENSG00000134575/ENSG00000139318/ENSG00000143363/ENSG00000146733/ENSG00000151689/ENSG00000155093/ENSG00000171100/ENSG00000172531/ENSG00000179295/ENSG00000198585	17
GO:0060271	biological_process cilium assembly	17/1227	187/21724	0.0361745	0.428696	0.420618	ENSG00000046651/ENSG00000078674/ENSG00000110274/ENSG00000118965/ENSG00000119333/ENSG00000125124/ENSG00000139323/ENSG00000143951/ENSG00000150977/ENSG00000160226/ENSG00000163093/ENSG00000165115/ENSG00000171595/ENSG00000179029/ENSG00000186889/ENSG00000251569/ENSG00000264364	17
GO:0006754	biological_process ATP biosynthetic process	5/1227	33/21724	0.0362776	0.428696	0.420618	ENSG00000125375/ENSG00000146729/ENSG00000149925/ENSG00000166796/ENSG00000204922	5
GO:0009117	biological_process nucleotide metabolic process	5/1227	33/21724	0.0362776	0.428696	0.420618	ENSG00000116981/ENSG00000168803/ENSG00000198585/ENSG00000239672/ENSG00000243678	5
GO:0016301	molecular_function kinase activity	53/1227	730/21724	0.0366455	0.428696	0.420618	ENSG00000011052/ENSG00000037280/ENSG00000063176/ENSG00000065675/ENSG00000066056/ENSG00000077044/ENSG00000085511/ENSG00000092439/ENSG00000099308/ENSG00000100490/ENSG00000102882/ENSG00000105204/ENSG00000105397/ENSG00000113163/ENSG00000114670/ENSG00000115170/ENSG00000115687/ENSG00000125388/ENSG00000130717/ENSG00000132155/ENSG00000137193/ENSG00000138801/ENSG00000141959/ENSG00000143933/ENSG00000147133…	53
GO:0005730	cellular_component nucleolus	66/1227	936/21724	0.0368988	0.428696	0.420618	ENSG00000005889/ENSG00000011260/ENSG00000029153/ENSG00000062716/ENSG00000063177/ENSG00000070388/ENSG00000075891/ENSG00000085840/ENSG00000087269/ENSG00000090238/ENSG00000102921/ENSG00000104356/ENSG00000104626/ENSG00000105202/ENSG00000107290/ENSG00000111641/ENSG00000111679/ENSG00000114670/ENSG00000117395/ENSG00000119041/ENSG00000119878/ENSG00000124228/ENSG00000124541/ENSG00000125351/ENSG00000125482…	66
GO:0001676	biological_process long-chain fatty acid metabolic process	4/1227	23/21724	0.0379856	0.428696	0.420618	ENSG00000068366/ENSG00000083807/ENSG00000143554/ENSG00000164398	4
GO:0016279	molecular_function protein-lysine N-methyltransferase activity	4/1227	23/21724	0.0379856	0.428696	0.420618	ENSG00000100483/ENSG00000183955/ENSG00000203791/ENSG00000204371	4
GO:0045921	biological_process positive regulation of exocytosis	4/1227	23/21724	0.0379856	0.428696	0.420618	ENSG00000071553/ENSG00000102362/ENSG00000105649/ENSG00000123595	4
GO:0043234	cellular_component protein-containing complex	47/1227	638/21724	0.0381207	0.428696	0.420618	ENSG00000049323/ENSG00000075891/ENSG00000076344/ENSG00000078674/ENSG00000083807/ENSG00000097033/ENSG00000100483/ENSG00000102879/ENSG00000102882/ENSG00000105649/ENSG00000106976/ENSG00000107263/ENSG00000109065/ENSG00000111642/ENSG00000111679/ENSG00000117399/ENSG00000119335/ENSG00000125651/ENSG00000130545/ENSG00000134574/ENSG00000135018/ENSG00000141367/ENSG00000143614/ENSG00000147403/ENSG00000149480…	47
GO:0101003	cellular_component ficolin-1-rich granule membrane	9/1227	81/21724	0.038726	0.428696	0.420618	ENSG00000067560/ENSG00000123338/ENSG00000129083/ENSG00000142185/ENSG00000144635/ENSG00000146094/ENSG00000155093/ENSG00000175463/ENSG00000185475	9
GO:0006614	biological_process SRP-dependent cotranslational protein targeting to membrane	11/1227	107/21724	0.0392445	0.428696	0.420618	ENSG00000063177/ENSG00000089009/ENSG00000089157/ENSG00000134419/ENSG00000144713/ENSG00000147403/ENSG00000156482/ENSG00000161016/ENSG00000167526/ENSG00000172809/ENSG00000198918	11
GO:0001669	cellular_component acrosomal vesicle	10/1227	94/21724	0.0393078	0.428696	0.420618	ENSG00000008294/ENSG00000105649/ENSG00000111644/ENSG00000130714/ENSG00000151023/ENSG00000155530/ENSG00000165698/ENSG00000177202/ENSG00000212122/ENSG00000250565	10
GO:0043687	biological_process post-translational protein modification	30/1227	379/21724	0.0396009	0.428696	0.420618	ENSG00000043093/ENSG00000044090/ENSG00000049323/ENSG00000070404/ENSG00000105649/ENSG00000107872/ENSG00000111652/ENSG00000111671/ENSG00000113273/ENSG00000129084/ENSG00000129103/ENSG00000130725/ENSG00000132031/ENSG00000132716/ENSG00000134574/ENSG00000146021/ENSG00000146926/ENSG00000150687/ENSG00000158290/ENSG00000163013/ENSG00000163430/ENSG00000164934/ENSG00000165572/ENSG00000165916/ENSG00000166598…	30
GO:0035690	biological_process cellular response to drug	8/1227	69/21724	0.040094	0.428696	0.420618	ENSG00000015413/ENSG00000065989/ENSG00000087250/ENSG00000125148/ENSG00000175175/ENSG00000186642/ENSG00000204371/ENSG00000239672	8
GO:0008206	biological_process bile acid metabolic process	3/1227	14/21724	0.0409895	0.428696	0.420618	ENSG00000083807/ENSG00000136881/ENSG00000170231	3
GO:0010614	biological_process negative regulation of cardiac muscle hypertrophy	3/1227	14/21724	0.0409895	0.428696	0.420618	ENSG00000108010/ENSG00000283927/ENSG00000284453	3
GO:0010818	biological_process T cell chemotaxis	3/1227	14/21724	0.0409895	0.428696	0.420618	ENSG00000186810/ENSG00000206047/ENSG00000240247	3
GO:0016180	biological_process snRNA processing	3/1227	14/21724	0.0409895	0.428696	0.420618	ENSG00000143624/ENSG00000149016/ENSG00000185085	3
GO:0030663	cellular_component COPI-coated vesicle membrane	3/1227	14/21724	0.0409895	0.428696	0.420618	ENSG00000111481/ENSG00000122218/ENSG00000129083	3
GO:0000127	cellular_component transcription factor TFIIIC complex	2/1227	6/21724	0.0410669	0.428696	0.420618	ENSG00000119041/ENSG00000148308	2
GO:0000808	cellular_component origin recognition complex	2/1227	6/21724	0.0410669	0.428696	0.420618	ENSG00000085840/ENSG00000164815	2
GO:0002177	cellular_component manchette	2/1227	6/21724	0.0410669	0.428696	0.420618	ENSG00000138107/ENSG00000155530	2
GO:0004704	molecular_function NF-kappaB-inducing kinase activity	2/1227	6/21724	0.0410669	0.428696	0.420618	ENSG00000149923/ENSG00000171094	2
GO:0005225	molecular_function volume-sensitive anion channel activity	2/1227	6/21724	0.0410669	0.428696	0.420618	ENSG00000171488/ENSG00000171492	2
GO:0006563	biological_process L-serine metabolic process	2/1227	6/21724	0.0410669	0.428696	0.420618	ENSG00000146733/ENSG00000160200	2
GO:0031987	biological_process locomotion involved in locomotory behavior	2/1227	6/21724	0.0410669	0.428696	0.420618	ENSG00000174804/ENSG00000197535	2
GO:0032020	biological_process ISG15-protein conjugation	2/1227	6/21724	0.0410669	0.428696	0.420618	ENSG00000156587/ENSG00000182179	2
GO:0034698	biological_process response to gonadotropin	2/1227	6/21724	0.0410669	0.428696	0.420618	ENSG00000090339/ENSG00000147465	2
GO:0035965	biological_process cardiolipin acyl-chain remodeling	2/1227	6/21724	0.0410669	0.428696	0.420618	ENSG00000102125/ENSG00000116711	2
GO:0036435	molecular_function K48-linked polyubiquitin modification-dependent protein binding	2/1227	6/21724	0.0410669	0.428696	0.420618	ENSG00000143409/ENSG00000162191	2
GO:0042791	biological_process 5S class rRNA transcription by RNA polymerase III	2/1227	6/21724	0.0410669	0.428696	0.420618	ENSG00000119041/ENSG00000148308	2
GO:0042797	biological_process tRNA transcription by RNA polymerase III	2/1227	6/21724	0.0410669	0.428696	0.420618	ENSG00000119041/ENSG00000148308	2
GO:0050667	biological_process homocysteine metabolic process	2/1227	6/21724	0.0410669	0.428696	0.420618	ENSG00000015413/ENSG00000160200	2
GO:0071321	biological_process cellular response to cGMP	2/1227	6/21724	0.0410669	0.428696	0.420618	ENSG00000099822/ENSG00000186642	2
GO:0071638	biological_process negative regulation of monocyte chemotactic protein-1 production	2/1227	6/21724	0.0410669	0.428696	0.420618	ENSG00000084207/ENSG00000171150	2
GO:0072341	molecular_function modified amino acid binding	2/1227	6/21724	0.0410669	0.428696	0.420618	ENSG00000015413/ENSG00000160200	2
GO:2000323	biological_process negative regulation of glucocorticoid receptor signaling pathway	2/1227	6/21724	0.0410669	0.428696	0.420618	ENSG00000134852/ENSG00000179094	2
GO:0005085	molecular_function guanyl-nucleotide exchange factor activity	17/1227	191/21724	0.0428496	0.428696	0.420618	ENSG00000059915/ENSG00000100241/ENSG00000100485/ENSG00000103657/ENSG00000107263/ENSG00000107862/ENSG00000108961/ENSG00000110514/ENSG00000114790/ENSG00000127328/ENSG00000152689/ENSG00000158987/ENSG00000159842/ENSG00000198844/ENSG00000205593/ENSG00000205744/ENSG00000273217	17
GO:0031982	cellular_component vesicle	16/1227	177/21724	0.0430155	0.428696	0.420618	ENSG00000067560/ENSG00000084207/ENSG00000107816/ENSG00000109062/ENSG00000111640/ENSG00000118640/ENSG00000131183/ENSG00000147642/ENSG00000158710/ENSG00000164924/ENSG00000176788/ENSG00000197535/ENSG00000204388/ENSG00000204389/ENSG00000213719/ENSG00000220205	16
GO:0036459	molecular_function thiol-dependent ubiquitinyl hydrolase activity	12/1227	122/21724	0.0431153	0.428696	0.420618	ENSG00000085982/ENSG00000090686/ENSG00000111667/ENSG00000114316/ENSG00000136878/ENSG00000138592/ENSG00000140455/ENSG00000143409/ENSG00000154124/ENSG00000162402/ENSG00000168883/ENSG00000170236	12
GO:0006997	biological_process nucleus organization	4/1227	24/21724	0.0436118	0.428696	0.420618	ENSG00000130724/ENSG00000131018/ENSG00000131165/ENSG00000164695	4
GO:0017025	molecular_function TBP-class protein binding	4/1227	24/21724	0.0436118	0.428696	0.420618	ENSG00000144712/ENSG00000147133/ENSG00000165916/ENSG00000169813	4
GO:0051403	biological_process stress-activated MAPK cascade	4/1227	24/21724	0.0436118	0.428696	0.420618	ENSG00000102882/ENSG00000149930/ENSG00000168884/ENSG00000269335	4
GO:0070423	biological_process nucleotide-binding oligomerization domain containing signaling pathway	4/1227	24/21724	0.0436118	0.428696	0.420618	ENSG00000055208/ENSG00000134070/ENSG00000175104/ENSG00000269335	4
GO:0090316	biological_process positive regulation of intracellular protein transport	4/1227	24/21724	0.0436118	0.428696	0.420618	ENSG00000078674/ENSG00000135362/ENSG00000149541/ENSG00000220205	4
GO:0000413	biological_process protein peptidyl-prolyl isomerization	6/1227	46/21724	0.0436289	0.428696	0.420618	ENSG00000084072/ENSG00000110711/ENSG00000119782/ENSG00000131013/ENSG00000138398/ENSG00000153201	6
GO:0003727	molecular_function single-stranded RNA binding	6/1227	46/21724	0.0436289	0.428696	0.420618	ENSG00000115267/ENSG00000122085/ENSG00000162231/ENSG00000168002/ENSG00000169813/ENSG00000257103	6
GO:0003755	molecular_function peptidyl-prolyl cis-trans isomerase activity	6/1227	46/21724	0.0436289	0.428696	0.420618	ENSG00000084072/ENSG00000110711/ENSG00000119782/ENSG00000131013/ENSG00000138398/ENSG00000153201	6
GO:0006749	biological_process glutathione metabolic process	6/1227	46/21724	0.0436289	0.428696	0.420618	ENSG00000015413/ENSG00000065621/ENSG00000084207/ENSG00000148834/ENSG00000160211/ENSG00000233276	6
GO:0016579	biological_process protein deubiquitination	25/1227	308/21724	0.0441997	0.428696	0.420618	ENSG00000067560/ENSG00000085982/ENSG00000090686/ENSG00000103126/ENSG00000107854/ENSG00000111667/ENSG00000114316/ENSG00000115267/ENSG00000117399/ENSG00000129084/ENSG00000134574/ENSG00000136878/ENSG00000138592/ENSG00000140455/ENSG00000147162/ENSG00000162402/ENSG00000164068/ENSG00000165916/ENSG00000168883/ENSG00000168884/ENSG00000169592/ENSG00000170236/ENSG00000171456/ENSG00000175104/ENSG00000269335	25
GO:0051117	molecular_function ATPase binding	9/1227	83/21724	0.0442228	0.428696	0.420618	ENSG00000100483/ENSG00000105202/ENSG00000105649/ENSG00000113448/ENSG00000136872/ENSG00000136986/ENSG00000150201/ENSG00000162191/ENSG00000162735	9
GO:0031625	molecular_function ubiquitin protein ligase binding	27/1227	338/21724	0.0445153	0.428696	0.420618	ENSG00000044090/ENSG00000049246/ENSG00000089159/ENSG00000103126/ENSG00000108395/ENSG00000111669/ENSG00000119906/ENSG00000130726/ENSG00000135362/ENSG00000136986/ENSG00000146926/ENSG00000151136/ENSG00000156735/ENSG00000158290/ENSG00000160200/ENSG00000162191/ENSG00000164924/ENSG00000164930/ENSG00000166016/ENSG00000173039/ENSG00000174804/ENSG00000175104/ENSG00000179094/ENSG00000204388/ENSG00000204389…	27
GO:0006259	biological_process DNA metabolic process	5/1227	35/21724	0.0452758	0.428696	0.420618	ENSG00000013563/ENSG00000104626/ENSG00000157014/ENSG00000182481/ENSG00000239672	5
GO:0097718	molecular_function disordered domain specific binding	5/1227	35/21724	0.0452758	0.428696	0.420618	ENSG00000111640/ENSG00000141367/ENSG00000197535/ENSG00000204389/ENSG00000214872	5
GO:1990090	biological_process cellular response to nerve growth factor stimulus	5/1227	35/21724	0.0452758	0.428696	0.420618	ENSG00000101811/ENSG00000107263/ENSG00000111737/ENSG00000161016/ENSG00000171634	5
GO:0001726	cellular_component ruffle	10/1227	97/21724	0.0471171	0.428696	0.420618	ENSG00000092439/ENSG00000109062/ENSG00000114790/ENSG00000121621/ENSG00000161638/ENSG00000171100/ENSG00000196923/ENSG00000197535/ENSG00000239474/ENSG00000243678	10
GO:0035577	cellular_component azurophil granule membrane	7/1227	59/21724	0.0476708	0.428696	0.420618	ENSG00000058063/ENSG00000091317/ENSG00000101152/ENSG00000118640/ENSG00000162736/ENSG00000172794/ENSG00000185475	7
GO:0035722	biological_process interleukin-12-mediated signaling pathway	7/1227	59/21724	0.0476708	0.428696	0.420618	ENSG00000089157/ENSG00000096996/ENSG00000105397/ENSG00000110711/ENSG00000148834/ENSG00000169627/ENSG00000169813	7
GO:0070301	biological_process cellular response to hydrogen peroxide	7/1227	59/21724	0.0476708	0.428696	0.420618	ENSG00000075891/ENSG00000085662/ENSG00000107290/ENSG00000132646/ENSG00000142185/ENSG00000148346/ENSG00000173039	7
GO:0071944	cellular_component cell periphery	7/1227	59/21724	0.0476708	0.428696	0.420618	ENSG00000067560/ENSG00000103126/ENSG00000109062/ENSG00000162738/ENSG00000172725/ENSG00000215021/ENSG00000243678	7
GO:0034774	cellular_component secretory granule lumen	12/1227	124/21724	0.0478298	0.428696	0.420618	ENSG00000013364/ENSG00000084072/ENSG00000084207/ENSG00000110442/ENSG00000121691/ENSG00000134443/ENSG00000141959/ENSG00000149925/ENSG00000157017/ENSG00000165916/ENSG00000168092/ENSG00000243678	12
GO:0030030	biological_process cell projection organization	15/1227	166/21724	0.0490512	0.428696	0.420618	ENSG00000046651/ENSG00000078674/ENSG00000110274/ENSG00000118965/ENSG00000125124/ENSG00000139323/ENSG00000143951/ENSG00000158428/ENSG00000160226/ENSG00000163093/ENSG00000165115/ENSG00000165699/ENSG00000171595/ENSG00000179029/ENSG00000186889	15
GO:0051092	biological_process positive regulation of NF-kappaB transcription factor activity	15/1227	166/21724	0.0490512	0.428696	0.420618	ENSG00000055208/ENSG00000065675/ENSG00000077150/ENSG00000090339/ENSG00000108395/ENSG00000121691/ENSG00000134070/ENSG00000134852/ENSG00000141655/ENSG00000171094/ENSG00000173039/ENSG00000175104/ENSG00000204388/ENSG00000204389/ENSG00000269335	15
GO:0000302	biological_process response to reactive oxygen species	3/1227	15/21724	0.049144	0.428696	0.420618	ENSG00000084207/ENSG00000121691/ENSG00000233276	3
GO:0004033	molecular_function aldo-keto reductase (NADP) activity	3/1227	15/21724	0.049144	0.428696	0.420618	ENSG00000085662/ENSG00000100253/ENSG00000198074	3
GO:0004438	molecular_function phosphatidylinositol-3-phosphatase activity	3/1227	15/21724	0.049144	0.428696	0.420618	ENSG00000063601/ENSG00000171100/ENSG00000211456	3
GO:0005847	cellular_component mRNA cleavage and polyadenylation specificity factor complex	3/1227	15/21724	0.049144	0.428696	0.420618	ENSG00000101811/ENSG00000149016/ENSG00000282278	3
GO:0006458	biological_process 'de novo' protein folding	3/1227	15/21724	0.049144	0.428696	0.420618	ENSG00000119782/ENSG00000135624/ENSG00000146731	3
GO:0017156	biological_process calcium ion regulated exocytosis	3/1227	15/21724	0.049144	0.428696	0.420618	ENSG00000049245/ENSG00000176406/ENSG00000220205	3
GO:0031434	molecular_function mitogen-activated protein kinase kinase binding	3/1227	15/21724	0.049144	0.428696	0.420618	ENSG00000132155/ENSG00000149930/ENSG00000173327	3
GO:0033993	biological_process response to lipid	3/1227	15/21724	0.049144	0.428696	0.420618	ENSG00000125629/ENSG00000132541/ENSG00000132646	3
GO:0061099	biological_process negative regulation of protein tyrosine kinase activity	3/1227	15/21724	0.049144	0.428696	0.420618	ENSG00000005700/ENSG00000013364/ENSG00000131370	3
GO:0001664	molecular_function G protein-coupled receptor binding	8/1227	72/21724	0.0496186	0.428696	0.420618	ENSG00000136878/ENSG00000157017/ENSG00000162188/ENSG00000168878/ENSG00000172410/ENSG00000173432/ENSG00000204388/ENSG00000204389	8
GO:0009968	biological_process negative regulation of signal transduction	8/1227	72/21724	0.0496186	0.428696	0.420618	ENSG00000076344/ENSG00000115170/ENSG00000132155/ENSG00000132554/ENSG00000135362/ENSG00000169220/ENSG00000171150/ENSG00000204420	8
GO:0030220	biological_process platelet formation	4/1227	25/21724	0.0496794	0.428696	0.420618	ENSG00000111679/ENSG00000161642/ENSG00000179295/ENSG00000204420	4
GO:0030552	molecular_function cAMP binding	4/1227	25/21724	0.0496794	0.428696	0.420618	ENSG00000065989/ENSG00000099822/ENSG00000113448/ENSG00000186642	4
GO:0030863	cellular_component cortical cytoskeleton	4/1227	25/21724	0.0496794	0.428696	0.420618	ENSG00000007908/ENSG00000113758/ENSG00000159023/ENSG00000166947	4
GO:0042026	biological_process protein refolding	4/1227	25/21724	0.0496794	0.428696	0.420618	ENSG00000119782/ENSG00000204388/ENSG00000204389/ENSG00000204390	4
GO:0050661	molecular_function NADP binding	5/1227	36/21724	0.0502302	0.428696	0.420618	ENSG00000111640/ENSG00000113161/ENSG00000121691/ENSG00000131781/ENSG00000160211	5
GO:0030665	cellular_component clathrin-coated vesicle membrane	6/1227	48/21724	0.0520449	0.428696	0.420618	ENSG00000049245/ENSG00000111737/ENSG00000118640/ENSG00000166747/ENSG00000174804/ENSG00000220205	6
GO:0031492	molecular_function nucleosomal DNA binding	6/1227	48/21724	0.0520449	0.428696	0.420618	ENSG00000111642/ENSG00000143614/ENSG00000149480/ENSG00000183598/ENSG00000203811/ENSG00000203852	6
GO:0007623	biological_process circadian rhythm	9/1227	86/21724	0.053407	0.428696	0.420618	ENSG00000029153/ENSG00000049246/ENSG00000105516/ENSG00000107290/ENSG00000119138/ENSG00000134852/ENSG00000147465/ENSG00000157540/ENSG00000179094	9
GO:0042470	cellular_component melanosome	11/1227	113/21724	0.0545631	0.428696	0.420618	ENSG00000089597/ENSG00000101152/ENSG00000111737/ENSG00000122359/ENSG00000123595/ENSG00000141367/ENSG00000162736/ENSG00000164924/ENSG00000166598/ENSG00000172270/ENSG00000197535	11
GO:0001758	molecular_function retinal dehydrogenase activity	2/1227	7/21724	0.0553745	0.428696	0.420618	ENSG00000118514/ENSG00000198074	2
GO:0006206	biological_process pyrimidine nucleobase metabolic process	2/1227	7/21724	0.0553745	0.428696	0.420618	ENSG00000130717/ENSG00000198276	2
GO:0006875	biological_process cellular metal ion homeostasis	2/1227	7/21724	0.0553745	0.428696	0.420618	ENSG00000087250/ENSG00000102891	2
GO:0007044	biological_process cell-substrate junction assembly	2/1227	7/21724	0.0553745	0.428696	0.420618	ENSG00000079308/ENSG00000161638	2
GO:0009635	biological_process response to herbicide	2/1227	7/21724	0.0553745	0.428696	0.420618	ENSG00000147465/ENSG00000148346	2
GO:0009649	biological_process entrainment of circadian clock	2/1227	7/21724	0.0553745	0.428696	0.420618	ENSG00000029153/ENSG00000179094	2
GO:0010455	biological_process positive regulation of cell fate commitment	2/1227	7/21724	0.0553745	0.428696	0.420618	ENSG00000283927/ENSG00000284453	2
GO:0032466	biological_process negative regulation of cytokinesis	2/1227	7/21724	0.0553745	0.428696	0.420618	ENSG00000164695/ENSG00000178999	2
GO:0032592	cellular_component integral component of mitochondrial membrane	2/1227	7/21724	0.0553745	0.428696	0.420618	ENSG00000135776/ENSG00000168958	2
GO:0032926	biological_process negative regulation of activin receptor signaling pathway	2/1227	7/21724	0.0553745	0.428696	0.420618	ENSG00000070404/ENSG00000115170	2
GO:0034702	cellular_component ion channel complex	2/1227	7/21724	0.0553745	0.428696	0.420618	ENSG00000171488/ENSG00000171492	2
GO:0045039	biological_process protein import into mitochondrial inner membrane	2/1227	7/21724	0.0553745	0.428696	0.420618	ENSG00000134809/ENSG00000177370	2
GO:0046689	biological_process response to mercury ion	2/1227	7/21724	0.0553745	0.428696	0.420618	ENSG00000131183/ENSG00000172270	2
GO:0048539	biological_process bone marrow development	2/1227	7/21724	0.0553745	0.428696	0.420618	ENSG00000171456/ENSG00000178971	2
GO:0050291	molecular_function sphingosine N-acyltransferase activity	2/1227	7/21724	0.0553745	0.428696	0.420618	ENSG00000143418/ENSG00000149926	2
GO:0060074	biological_process synapse maturation	2/1227	7/21724	0.0553745	0.428696	0.420618	ENSG00000099864/ENSG00000174938	2
GO:0060992	biological_process response to fungicide	2/1227	7/21724	0.0553745	0.428696	0.420618	ENSG00000147465/ENSG00000204371	2
GO:0061299	biological_process retina vasculature morphogenesis in camera-type eye	2/1227	7/21724	0.0553745	0.428696	0.420618	ENSG00000174804/ENSG00000198844	2
GO:0061588	biological_process calcium activated phospholipid scrambling	2/1227	7/21724	0.0553745	0.428696	0.420618	ENSG00000115685/ENSG00000146205	2
GO:0070431	biological_process nucleotide-binding oligomerization domain containing 2 signaling pathway	2/1227	7/21724	0.0553745	0.428696	0.420618	ENSG00000154124/ENSG00000173039	2
GO:0070938	cellular_component contractile ring	2/1227	7/21724	0.0553745	0.428696	0.420618	ENSG00000140455/ENSG00000173402	2
GO:0071546	cellular_component pi-body	2/1227	7/21724	0.0553745	0.428696	0.420618	ENSG00000095627/ENSG00000182134	2
GO:0090036	biological_process regulation of protein kinase C signaling	2/1227	7/21724	0.0553745	0.428696	0.420618	ENSG00000131016/ENSG00000174938	2
GO:0097428	biological_process protein maturation by iron-sulfur cluster transfer	2/1227	7/21724	0.0553745	0.428696	0.420618	ENSG00000108010/ENSG00000169627	2
GO:0097486	cellular_component multivesicular body lumen	2/1227	7/21724	0.0553745	0.428696	0.420618	ENSG00000168878/ENSG00000229859	2
GO:1902808	biological_process positive regulation of cell cycle G1/S phase transition	2/1227	7/21724	0.0553745	0.428696	0.420618	ENSG00000215021/ENSG00000280789	2
GO:1903214	biological_process regulation of protein targeting to mitochondrion	2/1227	7/21724	0.0553745	0.428696	0.420618	ENSG00000104765/ENSG00000143575	2
GO:2000253	biological_process positive regulation of feeding behavior	2/1227	7/21724	0.0553745	0.428696	0.420618	ENSG00000157017/ENSG00000172410	2
GO:0001104	molecular_function transcription coregulator activity	5/1227	37/21724	0.0554899	0.428696	0.420618	ENSG00000067369/ENSG00000139372/ENSG00000144893/ENSG00000152944/ENSG00000159479	5
GO:0007080	biological_process mitotic metaphase plate congression	5/1227	37/21724	0.0554899	0.428696	0.420618	ENSG00000079616/ENSG00000121621/ENSG00000130724/ENSG00000131165/ENSG00000164695	5
GO:0007498	biological_process mesoderm development	5/1227	37/21724	0.0554899	0.428696	0.420618	ENSG00000066056/ENSG00000115170/ENSG00000149922/ENSG00000172818/ENSG00000179111	5
GO:0016239	biological_process positive regulation of macroautophagy	4/1227	26/21724	0.0561857	0.428696	0.420618	ENSG00000104765/ENSG00000165699/ENSG00000168092/ENSG00000269335	4
GO:0000997	molecular_function mitochondrial promoter sequence-specific DNA binding	1/1227	1/21724	0.0564813	0.428696	0.420618	ENSG00000099821	1
GO:0000999	biological_process RNA polymerase III preinitiation complex assembly	1/1227	1/21724	0.0564813	0.428696	0.420618	ENSG00000148308	1
GO:0001005	molecular_function RNA polymerase III transcription regulator recruiting activity	1/1227	1/21724	0.0564813	0.428696	0.420618	ENSG00000148308	1
GO:0001009	biological_process transcription by RNA polymerase III	1/1227	1/21724	0.0564813	0.428696	0.420618	ENSG00000148308	1
GO:0001743	biological_process optic placode formation	1/1227	1/21724	0.0564813	0.428696	0.420618	ENSG00000103126	1
GO:0001770	biological_process establishment of natural killer cell polarity	1/1227	1/21724	0.0564813	0.428696	0.420618	ENSG00000143376	1
GO:0001910	biological_process regulation of leukocyte mediated cytotoxicity	1/1227	1/21724	0.0564813	0.428696	0.420618	ENSG00000090339	1
GO:0002038	biological_process positive regulation of L-glutamate import across plasma membrane	1/1227	1/21724	0.0564813	0.428696	0.420618	ENSG00000170540	1
GO:0002071	biological_process glandular epithelial cell maturation	1/1227	1/21724	0.0564813	0.428696	0.420618	ENSG00000158669	1
GO:0002263	biological_process cell activation involved in immune response	1/1227	1/21724	0.0564813	0.428696	0.420618	ENSG00000107862	1
GO:0002458	biological_process peripheral T cell tolerance induction	1/1227	1/21724	0.0564813	0.428696	0.420618	ENSG00000160224	1
GO:0002495	biological_process antigen processing and presentation of peptide antigen via MHC class II	1/1227	1/21724	0.0564813	0.428696	0.420618	ENSG00000145416	1
GO:0002509	biological_process central tolerance induction to self antigen	1/1227	1/21724	0.0564813	0.428696	0.420618	ENSG00000160224	1
GO:0002642	biological_process positive regulation of immunoglobulin biosynthetic process	1/1227	1/21724	0.0564813	0.428696	0.420618	ENSG00000170476	1
GO:0002818	biological_process intracellular defense response	1/1227	1/21724	0.0564813	0.428696	0.420618	ENSG00000115523	1
GO:0003096	biological_process renal sodium ion transport	1/1227	1/21724	0.0564813	0.428696	0.420618	ENSG00000109062	1
GO:0003881	molecular_function CDP-diacylglycerol-inositol 3-phosphatidyltransferase activity	1/1227	1/21724	0.0564813	0.428696	0.420618	ENSG00000103502	1
GO:0003983	molecular_function UTP:glucose-1-phosphate uridylyltransferase activity	1/1227	1/21724	0.0564813	0.428696	0.420618	ENSG00000169764	1
GO:0004420	molecular_function hydroxymethylglutaryl-CoA reductase (NADPH) activity	1/1227	1/21724	0.0564813	0.428696	0.420618	ENSG00000113161	1
GO:0004422	molecular_function hypoxanthine phosphoribosyltransferase activity	1/1227	1/21724	0.0564813	0.428696	0.420618	ENSG00000165704	1
GO:0004441	molecular_function inositol-1,4-bisphosphate 1-phosphatase activity	1/1227	1/21724	0.0564813	0.428696	0.420618	ENSG00000151689	1
GO:0004475	molecular_function mannose-1-phosphate guanylyltransferase activity	1/1227	1/21724	0.0564813	0.428696	0.420618	ENSG00000173540	1
GO:0004491	molecular_function methylmalonate-semialdehyde dehydrogenase (acylating) activity	1/1227	1/21724	0.0564813	0.428696	0.420618	ENSG00000119711	1
GO:0004632	molecular_function phosphopantothenate--cysteine ligase activity	1/1227	1/21724	0.0564813	0.428696	0.420618	ENSG00000127125	1
GO:0004642	molecular_function phosphoribosylformylglycinamidine synthase activity	1/1227	1/21724	0.0564813	0.428696	0.420618	ENSG00000178921	1
GO:0004673	molecular_function protein histidine kinase activity	1/1227	1/21724	0.0564813	0.428696	0.420618	ENSG00000243678	1
GO:0004807	molecular_function triose-phosphate isomerase activity	1/1227	1/21724	0.0564813	0.428696	0.420618	ENSG00000111669	1
GO:0005129	molecular_function granulocyte macrophage colony-stimulating factor receptor binding	1/1227	1/21724	0.0564813	0.428696	0.420618	ENSG00000164400	1
GO:0005461	molecular_function UDP-glucuronic acid transmembrane transporter activity	1/1227	1/21724	0.0564813	0.428696	0.420618	ENSG00000116704	1
GO:0005464	molecular_function UDP-xylose transmembrane transporter activity	1/1227	1/21724	0.0564813	0.428696	0.420618	ENSG00000205060	1
GO:0005940	cellular_component septin ring	1/1227	1/21724	0.0564813	0.428696	0.420618	ENSG00000125354	1
GO:0006061	biological_process sorbitol biosynthetic process	1/1227	1/21724	0.0564813	0.428696	0.420618	ENSG00000085662	1
GO:0006117	biological_process acetaldehyde metabolic process	1/1227	1/21724	0.0564813	0.428696	0.420618	ENSG00000173039	1
GO:0006178	biological_process guanine salvage	1/1227	1/21724	0.0564813	0.428696	0.420618	ENSG00000165704	1
GO:0006669	biological_process sphinganine-1-phosphate biosynthetic process	1/1227	1/21724	0.0564813	0.428696	0.420618	ENSG00000063176	1
GO:0006743	biological_process ubiquinone metabolic process	1/1227	1/21724	0.0564813	0.428696	0.420618	ENSG00000113161	1
GO:0008039	biological_process synaptic target recognition	1/1227	1/21724	0.0564813	0.428696	0.420618	ENSG00000264364	1
GO:0008488	molecular_function gamma-glutamyl carboxylase activity	1/1227	1/21724	0.0564813	0.428696	0.420618	ENSG00000115486	1
GO:0008493	molecular_function tetracycline transmembrane transporter activity	1/1227	1/21724	0.0564813	0.428696	0.420618	ENSG00000109736	1
GO:0008594	biological_process photoreceptor cell morphogenesis	1/1227	1/21724	0.0564813	0.428696	0.420618	ENSG00000175544	1
GO:0008903	molecular_function hydroxypyruvate isomerase activity	1/1227	1/21724	0.0564813	0.428696	0.420618	ENSG00000178922	1
GO:0009087	biological_process methionine catabolic process	1/1227	1/21724	0.0564813	0.428696	0.420618	ENSG00000151224	1
GO:0009128	biological_process purine nucleoside monophosphate catabolic process	1/1227	1/21724	0.0564813	0.428696	0.420618	ENSG00000116981	1
GO:0009154	biological_process purine ribonucleotide catabolic process	1/1227	1/21724	0.0564813	0.428696	0.420618	ENSG00000169567	1
GO:0010070	biological_process zygote asymmetric cell division	1/1227	1/21724	0.0564813	0.428696	0.420618	ENSG00000169220	1
GO:0010424	biological_process DNA methylation on cytosine within a CG sequence	1/1227	1/21724	0.0564813	0.428696	0.420618	ENSG00000204371	1
GO:0010446	biological_process response to alkaline pH	1/1227	1/21724	0.0564813	0.428696	0.420618	ENSG00000167769	1
GO:0010477	biological_process response to sulfur dioxide	1/1227	1/21724	0.0564813	0.428696	0.420618	ENSG00000090339	1
GO:0010789	biological_process meiotic sister chromatid cohesion involved in meiosis I	1/1227	1/21724	0.0564813	0.428696	0.420618	ENSG00000239642	1
GO:0014052	biological_process regulation of gamma-aminobutyric acid secretion	1/1227	1/21724	0.0564813	0.428696	0.420618	ENSG00000159164	1
GO:0014705	cellular_component C zone	1/1227	1/21724	0.0564813	0.428696	0.420618	ENSG00000134571	1
GO:0014810	biological_process positive regulation of skeletal muscle contraction by regulation of release of sequestered calcium ion	1/1227	1/21724	0.0564813	0.428696	0.420618	ENSG00000148834	1
GO:0014843	biological_process growth factor dependent regulation of skeletal muscle satellite cell proliferation	1/1227	1/21724	0.0564813	0.428696	0.420618	ENSG00000138685	1
GO:0015787	biological_process UDP-glucuronic acid transmembrane transport	1/1227	1/21724	0.0564813	0.428696	0.420618	ENSG00000116704	1
GO:0015790	biological_process UDP-xylose transmembrane transport	1/1227	1/21724	0.0564813	0.428696	0.420618	ENSG00000205060	1
GO:0015802	biological_process basic amino acid transport	1/1227	1/21724	0.0564813	0.428696	0.420618	ENSG00000138079	1
GO:0015904	biological_process tetracycline transport	1/1227	1/21724	0.0564813	0.428696	0.420618	ENSG00000109736	1
GO:0015911	biological_process plasma membrane long-chain fatty acid transport	1/1227	1/21724	0.0564813	0.428696	0.420618	ENSG00000083807	1
GO:0016073	biological_process snRNA metabolic process	1/1227	1/21724	0.0564813	0.428696	0.420618	ENSG00000146834	1
GO:0016074	biological_process snoRNA metabolic process	1/1227	1/21724	0.0564813	0.428696	0.420618	ENSG00000105202	1
GO:0016077	biological_process snoRNA catabolic process	1/1227	1/21724	0.0564813	0.428696	0.420618	ENSG00000198585	1
GO:0016078	biological_process tRNA catabolic process	1/1227	1/21724	0.0564813	0.428696	0.420618	ENSG00000104356	1
GO:0016095	biological_process polyprenol catabolic process	1/1227	1/21724	0.0564813	0.428696	0.420618	ENSG00000128039	1
GO:0016517	molecular_function interleukin-12 receptor activity	1/1227	1/21724	0.0564813	0.428696	0.420618	ENSG00000096996	1
GO:0016653	molecular_function oxidoreductase activity, acting on NAD(P)H, heme protein as acceptor	1/1227	1/21724	0.0564813	0.428696	0.420618	ENSG00000065615	1
GO:0016892	molecular_function endoribonuclease activity, producing 3'-phosphomonoesters	1/1227	1/21724	0.0564813	0.428696	0.420618	ENSG00000132541	1
GO:0017174	molecular_function glycine N-methyltransferase activity	1/1227	1/21724	0.0564813	0.428696	0.420618	ENSG00000124713	1
GO:0017177	cellular_component glucosidase II complex	1/1227	1/21724	0.0564813	0.428696	0.420618	ENSG00000089597	1
GO:0018106	biological_process peptidyl-histidine phosphorylation	1/1227	1/21724	0.0564813	0.428696	0.420618	ENSG00000243678	1
GO:0018169	molecular_function ribosomal S6-glutamic acid ligase activity	1/1227	1/21724	0.0564813	0.428696	0.420618	ENSG00000130725	1
GO:0018478	molecular_function malonate-semialdehyde dehydrogenase (acetylating) activity	1/1227	1/21724	0.0564813	0.428696	0.420618	ENSG00000119711	1
GO:0019244	biological_process lactate biosynthetic process from pyruvate	1/1227	1/21724	0.0564813	0.428696	0.420618	ENSG00000166796	1
GO:0019310	biological_process inositol catabolic process	1/1227	1/21724	0.0564813	0.428696	0.420618	ENSG00000100253	1
GO:0019782	molecular_function ISG15 activating enzyme activity	1/1227	1/21724	0.0564813	0.428696	0.420618	ENSG00000182179	1
GO:0019859	biological_process thymine metabolic process	1/1227	1/21724	0.0564813	0.428696	0.420618	ENSG00000119711	1
GO:0021682	biological_process nerve maturation	1/1227	1/21724	0.0564813	0.428696	0.420618	ENSG00000173402	1
GO:0021881	biological_process Wnt-activated signaling pathway involved in forebrain neuron fate commitment	1/1227	1/21724	0.0564813	0.428696	0.420618	ENSG00000103126	1
GO:0023057	biological_process negative regulation of signaling	1/1227	1/21724	0.0564813	0.428696	0.420618	ENSG00000013364	1
GO:0030037	biological_process actin filament reorganization involved in cell cycle	1/1227	1/21724	0.0564813	0.428696	0.420618	ENSG00000186635	1
GO:0030504	molecular_function inorganic diphosphate transmembrane transporter activity	1/1227	1/21724	0.0564813	0.428696	0.420618	ENSG00000154122	1
GO:0030892	cellular_component mitotic cohesin complex	1/1227	1/21724	0.0564813	0.428696	0.420618	ENSG00000163535	1
GO:0030894	cellular_component replisome	1/1227	1/21724	0.0564813	0.428696	0.420618	ENSG00000132646	1
GO:0031104	biological_process dendrite regeneration	1/1227	1/21724	0.0564813	0.428696	0.420618	ENSG00000132561	1
GO:0031275	biological_process regulation of lateral pseudopodium assembly	1/1227	1/21724	0.0564813	0.428696	0.420618	ENSG00000239474	1
GO:0031324	biological_process negative regulation of cellular metabolic process	1/1227	1/21724	0.0564813	0.428696	0.420618	ENSG00000124508	1
GO:0031475	cellular_component myosin V complex	1/1227	1/21724	0.0564813	0.428696	0.420618	ENSG00000264364	1
GO:0031544	molecular_function peptidyl-proline 3-dioxygenase activity	1/1227	1/21724	0.0564813	0.428696	0.420618	ENSG00000087263	1
GO:0031585	biological_process regulation of inositol 1,4,5-trisphosphate-sensitive calcium-release channel activity	1/1227	1/21724	0.0564813	0.428696	0.420618	ENSG00000197535	1
GO:0031768	molecular_function ghrelin receptor binding	1/1227	1/21724	0.0564813	0.428696	0.420618	ENSG00000157017	1
GO:0032077	biological_process positive regulation of deoxyribonuclease activity	1/1227	1/21724	0.0564813	0.428696	0.420618	ENSG00000132646	1
GO:0032097	biological_process positive regulation of response to food	1/1227	1/21724	0.0564813	0.428696	0.420618	ENSG00000157017	1
GO:0032173	cellular_component septin collar	1/1227	1/21724	0.0564813	0.428696	0.420618	ENSG00000125354	1
GO:0032415	biological_process regulation of sodium:proton antiporter activity	1/1227	1/21724	0.0564813	0.428696	0.420618	ENSG00000109062	1
GO:0032557	molecular_function pyrimidine ribonucleotide binding	1/1227	1/21724	0.0564813	0.428696	0.420618	ENSG00000169764	1
GO:0032799	biological_process low-density lipoprotein receptor particle metabolic process	1/1227	1/21724	0.0564813	0.428696	0.420618	ENSG00000169174	1
GO:0033229	molecular_function cysteine transmembrane transporter activity	1/1227	1/21724	0.0564813	0.428696	0.420618	ENSG00000106688	1
GO:0033291	cellular_component eukaryotic 80S initiation complex	1/1227	1/21724	0.0564813	0.428696	0.420618	ENSG00000172809	1
GO:0033919	molecular_function glucan 1,3-alpha-glucosidase activity	1/1227	1/21724	0.0564813	0.428696	0.420618	ENSG00000089597	1
GO:0033989	molecular_function 3alpha,7alpha,12alpha-trihydroxy-5beta-cholest-24-enoyl-CoA hydratase activity	1/1227	1/21724	0.0564813	0.428696	0.420618	ENSG00000133835	1
GO:0034245	cellular_component mitochondrial DNA-directed RNA polymerase complex	1/1227	1/21724	0.0564813	0.428696	0.420618	ENSG00000099821	1
GO:0034463	biological_process 90S preribosome assembly	1/1227	1/21724	0.0564813	0.428696	0.420618	ENSG00000172809	1
GO:0034635	biological_process glutathione transport	1/1227	1/21724	0.0564813	0.428696	0.420618	ENSG00000109062	1
GO:0035499	biological_process carnosine biosynthetic process	1/1227	1/21724	0.0564813	0.428696	0.420618	ENSG00000172508	1
GO:0035525	cellular_component NF-kappaB p50/p65 complex	1/1227	1/21724	0.0564813	0.428696	0.420618	ENSG00000173039	1
GO:0035605	molecular_function peptidyl-cysteine S-nitrosylase activity	1/1227	1/21724	0.0564813	0.428696	0.420618	ENSG00000111640	1
GO:0035730	molecular_function S-nitrosoglutathione binding	1/1227	1/21724	0.0564813	0.428696	0.420618	ENSG00000084207	1
GO:0035731	molecular_function dinitrosyl-iron complex binding	1/1227	1/21724	0.0564813	0.428696	0.420618	ENSG00000084207	1
GO:0035732	biological_process nitric oxide storage	1/1227	1/21724	0.0564813	0.428696	0.420618	ENSG00000084207	1
GO:0035772	biological_process interleukin-13-mediated signaling pathway	1/1227	1/21724	0.0564813	0.428696	0.420618	ENSG00000186074	1
GO:0035787	biological_process cell migration involved in kidney development	1/1227	1/21724	0.0564813	0.428696	0.420618	ENSG00000162738	1
GO:0035851	molecular_function Krueppel-associated box domain binding	1/1227	1/21724	0.0564813	0.428696	0.420618	ENSG00000130726	1
GO:0035863	biological_process dITP catabolic process	1/1227	1/21724	0.0564813	0.428696	0.420618	ENSG00000198585	1
GO:0036004	molecular_function GAF domain binding	1/1227	1/21724	0.0564813	0.428696	0.420618	ENSG00000110711	1
GO:0036105	molecular_function peroxisome membrane class-1 targeting sequence binding	1/1227	1/21724	0.0564813	0.428696	0.420618	ENSG00000162735	1
GO:0036111	biological_process very long-chain fatty-acyl-CoA metabolic process	1/1227	1/21724	0.0564813	0.428696	0.420618	ENSG00000133835	1
GO:0036328	molecular_function VEGF-C-activated receptor activity	1/1227	1/21724	0.0564813	0.428696	0.420618	ENSG00000037280	1
GO:0036458	molecular_function hepatocyte growth factor binding	1/1227	1/21724	0.0564813	0.428696	0.420618	ENSG00000102359	1
GO:0038164	molecular_function thrombopoietin receptor activity	1/1227	1/21724	0.0564813	0.428696	0.420618	ENSG00000117400	1
GO:0038182	molecular_function G protein-coupled bile acid receptor activity	1/1227	1/21724	0.0564813	0.428696	0.420618	ENSG00000179921	1
GO:0038184	biological_process cell surface bile acid receptor signaling pathway	1/1227	1/21724	0.0564813	0.428696	0.420618	ENSG00000179921	1
GO:0040010	biological_process positive regulation of growth rate	1/1227	1/21724	0.0564813	0.428696	0.420618	ENSG00000157017	1
GO:0040031	biological_process snRNA modification	1/1227	1/21724	0.0564813	0.428696	0.420618	ENSG00000146834	1
GO:0042022	cellular_component interleukin-12 receptor complex	1/1227	1/21724	0.0564813	0.428696	0.420618	ENSG00000096996	1
GO:0042282	molecular_function hydroxymethylglutaryl-CoA reductase activity	1/1227	1/21724	0.0564813	0.428696	0.420618	ENSG00000113161	1
GO:0042431	biological_process indole metabolic process	1/1227	1/21724	0.0564813	0.428696	0.420618	ENSG00000131183	1
GO:0042660	biological_process positive regulation of cell fate specification	1/1227	1/21724	0.0564813	0.428696	0.420618	ENSG00000138685	1
GO:0042883	biological_process cysteine transport	1/1227	1/21724	0.0564813	0.428696	0.420618	ENSG00000106688	1
GO:0043378	biological_process positive regulation of CD8-positive, alpha-beta T cell differentiation	1/1227	1/21724	0.0564813	0.428696	0.420618	ENSG00000123338	1
GO:0043379	biological_process memory T cell differentiation	1/1227	1/21724	0.0564813	0.428696	0.420618	ENSG00000165699	1
GO:0043400	biological_process cortisol secretion	1/1227	1/21724	0.0564813	0.428696	0.420618	ENSG00000157017	1
GO:0043461	biological_process proton-transporting ATP synthase complex assembly	1/1227	1/21724	0.0564813	0.428696	0.420618	ENSG00000171953	1
GO:0043626	cellular_component PCNA complex	1/1227	1/21724	0.0564813	0.428696	0.420618	ENSG00000132646	1
GO:0043739	molecular_function G/U mismatch-specific uracil-DNA glycosylase activity	1/1227	1/21724	0.0564813	0.428696	0.420618	ENSG00000139372	1
GO:0043795	molecular_function glyceraldehyde oxidoreductase activity	1/1227	1/21724	0.0564813	0.428696	0.420618	ENSG00000085662	1
GO:0043921	biological_process modulation by host of viral transcription	1/1227	1/21724	0.0564813	0.428696	0.420618	ENSG00000165916	1
GO:0044088	biological_process regulation of vacuole organization	1/1227	1/21724	0.0564813	0.428696	0.420618	ENSG00000171100	1
GO:0044594	molecular_function 17-beta-hydroxysteroid dehydrogenase (NAD+) activity	1/1227	1/21724	0.0564813	0.428696	0.420618	ENSG00000133835	1
GO:0045014	biological_process carbon catabolite repression of transcription by glucose	1/1227	1/21724	0.0564813	0.428696	0.420618	ENSG00000131165	1
GO:0046038	biological_process GMP catabolic process	1/1227	1/21724	0.0564813	0.428696	0.420618	ENSG00000165704	1
GO:0046041	biological_process ITP metabolic process	1/1227	1/21724	0.0564813	0.428696	0.420618	ENSG00000147853	1
GO:0046051	biological_process UTP metabolic process	1/1227	1/21724	0.0564813	0.428696	0.420618	ENSG00000147853	1
GO:0046100	biological_process hypoxanthine metabolic process	1/1227	1/21724	0.0564813	0.428696	0.420618	ENSG00000165704	1
GO:0046341	biological_process CDP-diacylglycerol metabolic process	1/1227	1/21724	0.0564813	0.428696	0.420618	ENSG00000103502	1
GO:0046390	biological_process ribose phosphate biosynthetic process	1/1227	1/21724	0.0564813	0.428696	0.420618	ENSG00000160211	1
GO:0046587	biological_process positive regulation of calcium-dependent cell-cell adhesion	1/1227	1/21724	0.0564813	0.428696	0.420618	ENSG00000075945	1
GO:0046745	biological_process viral capsid secondary envelopment	1/1227	1/21724	0.0564813	0.428696	0.420618	ENSG00000182149	1
GO:0047545	molecular_function 2-hydroxyglutarate dehydrogenase activity	1/1227	1/21724	0.0564813	0.428696	0.420618	ENSG00000087299	1
GO:0047676	molecular_function arachidonate-CoA ligase activity	1/1227	1/21724	0.0564813	0.428696	0.420618	ENSG00000068366	1
GO:0047685	molecular_function amine sulfotransferase activity	1/1227	1/21724	0.0564813	0.428696	0.420618	ENSG00000261052	1
GO:0047730	molecular_function carnosine synthase activity	1/1227	1/21724	0.0564813	0.428696	0.420618	ENSG00000172508	1
GO:0047747	molecular_function cholate-CoA ligase activity	1/1227	1/21724	0.0564813	0.428696	0.420618	ENSG00000083807	1
GO:0048569	biological_process post-embryonic animal organ development	1/1227	1/21724	0.0564813	0.428696	0.420618	ENSG00000134333	1
GO:0048790	biological_process maintenance of presynaptic active zone structure	1/1227	1/21724	0.0564813	0.428696	0.420618	ENSG00000105649	1
GO:0050113	molecular_function inositol oxygenase activity	1/1227	1/21724	0.0564813	0.428696	0.420618	ENSG00000100253	1
GO:0050421	molecular_function nitrite reductase (NO-forming) activity	1/1227	1/21724	0.0564813	0.428696	0.420618	ENSG00000160200	1
GO:0050683	molecular_function AF-1 domain binding	1/1227	1/21724	0.0564813	0.428696	0.420618	ENSG00000163909	1
GO:0050780	molecular_function dopamine receptor binding	1/1227	1/21724	0.0564813	0.428696	0.420618	ENSG00000109062	1
GO:0050897	molecular_function cobalt ion binding	1/1227	1/21724	0.0564813	0.428696	0.420618	ENSG00000198585	1
GO:0050975	biological_process sensory perception of touch	1/1227	1/21724	0.0564813	0.428696	0.420618	ENSG00000105649	1
GO:0051267	molecular_function CP2 mannose-ethanolamine phosphotransferase activity	1/1227	1/21724	0.0564813	0.428696	0.420618	ENSG00000174227	1
GO:0051311	biological_process meiotic metaphase plate congression	1/1227	1/21724	0.0564813	0.428696	0.420618	ENSG00000180096	1
GO:0051401	molecular_function CH domain binding	1/1227	1/21724	0.0564813	0.428696	0.420618	ENSG00000214872	1
GO:0051463	biological_process negative regulation of cortisol secretion	1/1227	1/21724	0.0564813	0.428696	0.420618	ENSG00000179295	1
GO:0051503	biological_process adenine nucleotide transport	1/1227	1/21724	0.0564813	0.428696	0.420618	ENSG00000125648	1
GO:0051643	biological_process endoplasmic reticulum localization	1/1227	1/21724	0.0564813	0.428696	0.420618	ENSG00000197535	1
GO:0051729	biological_process germline cell cycle switching, mitotic to meiotic cell cycle	1/1227	1/21724	0.0564813	0.428696	0.420618	ENSG00000172818	1
GO:0051998	molecular_function protein carboxyl O-methyltransferase activity	1/1227	1/21724	0.0564813	0.428696	0.420618	ENSG00000146476	1
GO:0052381	molecular_function tRNA dimethylallyltransferase activity	1/1227	1/21724	0.0564813	0.428696	0.420618	ENSG00000043514	1
GO:0052501	biological_process positive regulation by organism of apoptotic process in other organism involved in symbiotic interaction	1/1227	1/21724	0.0564813	0.428696	0.420618	ENSG00000111640	1
GO:0052657	molecular_function guanine phosphoribosyltransferase activity	1/1227	1/21724	0.0564813	0.428696	0.420618	ENSG00000165704	1
GO:0052829	molecular_function inositol-1,3,4-trisphosphate 1-phosphatase activity	1/1227	1/21724	0.0564813	0.428696	0.420618	ENSG00000151689	1
GO:0055073	biological_process cadmium ion homeostasis	1/1227	1/21724	0.0564813	0.428696	0.420618	ENSG00000087250	1
GO:0060280	biological_process negative regulation of ovulation	1/1227	1/21724	0.0564813	0.428696	0.420618	ENSG00000174948	1
GO:0060359	biological_process response to ammonium ion	1/1227	1/21724	0.0564813	0.428696	0.420618	ENSG00000035687	1
GO:0060420	biological_process regulation of heart growth	1/1227	1/21724	0.0564813	0.428696	0.420618	ENSG00000139318	1
GO:0060566	biological_process positive regulation of DNA-templated transcription, termination	1/1227	1/21724	0.0564813	0.428696	0.420618	ENSG00000107290	1
GO:0060602	biological_process branch elongation of an epithelium	1/1227	1/21724	0.0564813	0.428696	0.420618	ENSG00000128714	1
GO:0060823	biological_process canonical Wnt signaling pathway involved in neural plate anterior/posterior pattern formation	1/1227	1/21724	0.0564813	0.428696	0.420618	ENSG00000103126	1
GO:0061301	biological_process cerebellum vasculature morphogenesis	1/1227	1/21724	0.0564813	0.428696	0.420618	ENSG00000174804	1
GO:0061346	biological_process planar cell polarity pathway involved in heart morphogenesis	1/1227	1/21724	0.0564813	0.428696	0.420618	ENSG00000162738	1
GO:0061360	biological_process optic chiasma development	1/1227	1/21724	0.0564813	0.428696	0.420618	ENSG00000075891	1
GO:0061383	biological_process trabecula morphogenesis	1/1227	1/21724	0.0564813	0.428696	0.420618	ENSG00000067560	1
GO:0061445	biological_process endocardial cushion cell fate commitment	1/1227	1/21724	0.0564813	0.428696	0.420618	ENSG00000115170	1
GO:0061580	biological_process colon epithelial cell migration	1/1227	1/21724	0.0564813	0.428696	0.420618	ENSG00000113273	1
GO:0061582	biological_process intestinal epithelial cell migration	1/1227	1/21724	0.0564813	0.428696	0.420618	ENSG00000179295	1
GO:0061609	molecular_function fructose-1-phosphate aldolase activity	1/1227	1/21724	0.0564813	0.428696	0.420618	ENSG00000136872	1
GO:0061668	biological_process mitochondrial ribosome assembly	1/1227	1/21724	0.0564813	0.428696	0.420618	ENSG00000254858	1
GO:0061670	biological_process evoked neurotransmitter secretion	1/1227	1/21724	0.0564813	0.428696	0.420618	ENSG00000105649	1
GO:0070025	molecular_function carbon monoxide binding	1/1227	1/21724	0.0564813	0.428696	0.420618	ENSG00000160200	1
GO:0070176	cellular_component DRM complex	1/1227	1/21724	0.0564813	0.428696	0.420618	ENSG00000205659	1
GO:0070463	molecular_function tubulin-dependent ATPase activity	1/1227	1/21724	0.0564813	0.428696	0.420618	ENSG00000121621	1
GO:0070931	cellular_component Golgi-associated vesicle lumen	1/1227	1/21724	0.0564813	0.428696	0.420618	ENSG00000186318	1
GO:0071378	biological_process cellular response to growth hormone stimulus	1/1227	1/21724	0.0564813	0.428696	0.420618	ENSG00000147465	1
GO:0071387	biological_process cellular response to cortisol stimulus	1/1227	1/21724	0.0564813	0.428696	0.420618	ENSG00000119138	1
GO:0071415	biological_process cellular response to purine-containing compound	1/1227	1/21724	0.0564813	0.428696	0.420618	ENSG00000142185	1
GO:0071424	molecular_function rRNA (cytosine-N4-)-methyltransferase activity	1/1227	1/21724	0.0564813	0.428696	0.420618	ENSG00000169519	1
GO:0071629	biological_process cytoplasm protein quality control by the ubiquitin-proteasome system	1/1227	1/21724	0.0564813	0.428696	0.420618	ENSG00000070423	1
GO:0071788	biological_process endoplasmic reticulum tubular network maintenance	1/1227	1/21724	0.0564813	0.428696	0.420618	ENSG00000144320	1
GO:0072340	biological_process cellular lactam catabolic process	1/1227	1/21724	0.0564813	0.428696	0.420618	ENSG00000015413	1
GO:0072663	biological_process establishment of protein localization to peroxisome	1/1227	1/21724	0.0564813	0.428696	0.420618	ENSG00000162735	1
GO:0080058	biological_process protein deglutathionylation	1/1227	1/21724	0.0564813	0.428696	0.420618	ENSG00000173221	1
GO:0080184	biological_process response to phenylpropanoid	1/1227	1/21724	0.0564813	0.428696	0.420618	ENSG00000121691	1
GO:0086024	biological_process adenylate cyclase-activating adrenergic receptor signaling pathway involved in positive regulation of heart rate	1/1227	1/21724	0.0564813	0.428696	0.420618	ENSG00000113448	1
GO:0090086	biological_process negative regulation of protein deubiquitination	1/1227	1/21724	0.0564813	0.428696	0.420618	ENSG00000132109	1
GO:0090101	biological_process negative regulation of transmembrane receptor protein serine/threonine kinase signaling pathway	1/1227	1/21724	0.0564813	0.428696	0.420618	ENSG00000070404	1
GO:0090214	biological_process spongiotrophoblast layer developmental growth	1/1227	1/21724	0.0564813	0.428696	0.420618	ENSG00000170965	1
GO:0090341	biological_process negative regulation of secretion of lysosomal enzymes	1/1227	1/21724	0.0564813	0.428696	0.420618	ENSG00000025434	1
GO:0090367	biological_process negative regulation of mRNA modification	1/1227	1/21724	0.0564813	0.428696	0.420618	ENSG00000156735	1
GO:0090409	molecular_function malonyl-CoA synthetase activity	1/1227	1/21724	0.0564813	0.428696	0.420618	ENSG00000176715	1
GO:0090410	biological_process malonate catabolic process	1/1227	1/21724	0.0564813	0.428696	0.420618	ENSG00000176715	1
GO:0090648	biological_process response to environmental enrichment	1/1227	1/21724	0.0564813	0.428696	0.420618	ENSG00000171094	1
GO:0097014	cellular_component ciliary plasm	1/1227	1/21724	0.0564813	0.428696	0.420618	ENSG00000119333	1
GO:0097214	biological_process positive regulation of lysosomal membrane permeability	1/1227	1/21724	0.0564813	0.428696	0.420618	ENSG00000087250	1
GO:0097238	biological_process cellular response to methylglyoxal	1/1227	1/21724	0.0564813	0.428696	0.420618	ENSG00000085662	1
GO:0097274	biological_process urea homeostasis	1/1227	1/21724	0.0564813	0.428696	0.420618	ENSG00000125648	1
GO:0097291	biological_process renal phosphate ion absorption	1/1227	1/21724	0.0564813	0.428696	0.420618	ENSG00000109062	1
GO:0097383	molecular_function dIDP diphosphatase activity	1/1227	1/21724	0.0564813	0.428696	0.420618	ENSG00000198585	1
GO:0097541	cellular_component axonemal basal plate	1/1227	1/21724	0.0564813	0.428696	0.420618	ENSG00000143951	1
GO:0097573	molecular_function glutathione oxidoreductase activity	1/1227	1/21724	0.0564813	0.428696	0.420618	ENSG00000173221	1
GO:0097733	cellular_component photoreceptor cell cilium	1/1227	1/21724	0.0564813	0.428696	0.420618	ENSG00000124587	1
GO:0098594	cellular_component mucin granule	1/1227	1/21724	0.0564813	0.428696	0.420618	ENSG00000118640	1
GO:0098601	molecular_function selenomethionine adenosyltransferase activity	1/1227	1/21724	0.0564813	0.428696	0.420618	ENSG00000151224	1
GO:0098826	cellular_component endoplasmic reticulum tubular network membrane	1/1227	1/21724	0.0564813	0.428696	0.420618	ENSG00000144320	1
GO:0098999	cellular_component extrinsic component of postsynaptic endosome membrane	1/1227	1/21724	0.0564813	0.428696	0.420618	ENSG00000059915	1
GO:0099604	molecular_function ligand-gated calcium channel activity	1/1227	1/21724	0.0564813	0.428696	0.420618	ENSG00000142185	1
GO:0102102	molecular_function homocarnosine synthase activity	1/1227	1/21724	0.0564813	0.428696	0.420618	ENSG00000172508	1
GO:0102389	molecular_function polyprenol reductase activity	1/1227	1/21724	0.0564813	0.428696	0.420618	ENSG00000128039	1
GO:0102797	molecular_function geranial:oxygen oxidoreductase activity	1/1227	1/21724	0.0564813	0.428696	0.420618	ENSG00000138356	1
GO:0102798	molecular_function heptaldehyde:oxygen oxidoreductase activity	1/1227	1/21724	0.0564813	0.428696	0.420618	ENSG00000138356	1
GO:0120012	biological_process intermembrane sphingolipid transfer	1/1227	1/21724	0.0564813	0.428696	0.420618	ENSG00000113163	1
GO:0120017	molecular_function intermembrane ceramide transfer activity	1/1227	1/21724	0.0564813	0.428696	0.420618	ENSG00000113163	1
GO:1900036	biological_process positive regulation of cellular response to heat	1/1227	1/21724	0.0564813	0.428696	0.420618	ENSG00000162783	1
GO:1900131	biological_process negative regulation of lipid binding	1/1227	1/21724	0.0564813	0.428696	0.420618	ENSG00000162735	1
GO:1900148	biological_process negative regulation of Schwann cell migration	1/1227	1/21724	0.0564813	0.428696	0.420618	ENSG00000143418	1
GO:1901128	biological_process gentamycin metabolic process	1/1227	1/21724	0.0564813	0.428696	0.420618	ENSG00000131183	1
GO:1901340	biological_process negative regulation of store-operated calcium channel activity	1/1227	1/21724	0.0564813	0.428696	0.420618	ENSG00000135018	1
GO:1901537	biological_process positive regulation of DNA demethylation	1/1227	1/21724	0.0564813	0.428696	0.420618	ENSG00000239605	1
GO:1901555	biological_process response to paclitaxel	1/1227	1/21724	0.0564813	0.428696	0.420618	ENSG00000118965	1
GO:1901565	biological_process organonitrogen compound catabolic process	1/1227	1/21724	0.0564813	0.428696	0.420618	ENSG00000132541	1
GO:1901639	biological_process XDP catabolic process	1/1227	1/21724	0.0564813	0.428696	0.420618	ENSG00000198585	1
GO:1901640	molecular_function XTP binding	1/1227	1/21724	0.0564813	0.428696	0.420618	ENSG00000198585	1
GO:1901641	molecular_function ITP binding	1/1227	1/21724	0.0564813	0.428696	0.420618	ENSG00000198585	1
GO:1901668	biological_process regulation of superoxide dismutase activity	1/1227	1/21724	0.0564813	0.428696	0.420618	ENSG00000198198	1
GO:1901684	biological_process arsenate ion transmembrane transport	1/1227	1/21724	0.0564813	0.428696	0.420618	ENSG00000131183	1
GO:1901994	biological_process negative regulation of meiotic cell cycle phase transition	1/1227	1/21724	0.0564813	0.428696	0.420618	ENSG00000172818	1
GO:1902045	biological_process negative regulation of Fas signaling pathway	1/1227	1/21724	0.0564813	0.428696	0.420618	ENSG00000135926	1
GO:1902216	biological_process positive regulation of interleukin-4-mediated signaling pathway	1/1227	1/21724	0.0564813	0.428696	0.420618	ENSG00000186074	1
GO:1902362	biological_process melanocyte apoptotic process	1/1227	1/21724	0.0564813	0.428696	0.420618	ENSG00000078098	1
GO:1902544	biological_process regulation of DNA N-glycosylase activity	1/1227	1/21724	0.0564813	0.428696	0.420618	ENSG00000139372	1
GO:1902905	biological_process positive regulation of supramolecular fiber organization	1/1227	1/21724	0.0564813	0.428696	0.420618	ENSG00000233276	1
GO:1903054	biological_process negative regulation of extracellular matrix organization	1/1227	1/21724	0.0564813	0.428696	0.420618	ENSG00000078098	1
GO:1903420	biological_process protein localization to endoplasmic reticulum tubular network	1/1227	1/21724	0.0564813	0.428696	0.420618	ENSG00000107862	1
GO:1903423	biological_process positive regulation of synaptic vesicle recycling	1/1227	1/21724	0.0564813	0.428696	0.420618	ENSG00000106976	1
GO:1903565	biological_process negative regulation of protein localization to cilium	1/1227	1/21724	0.0564813	0.428696	0.420618	ENSG00000163818	1
GO:1903568	biological_process negative regulation of protein localization to ciliary membrane	1/1227	1/21724	0.0564813	0.428696	0.420618	ENSG00000163818	1
GO:1903579	biological_process negative regulation of ATP metabolic process	1/1227	1/21724	0.0564813	0.428696	0.420618	ENSG00000100300	1
GO:1903673	biological_process mitotic cleavage furrow formation	1/1227	1/21724	0.0564813	0.428696	0.420618	ENSG00000067560	1
GO:1903697	biological_process negative regulation of microvillus assembly	1/1227	1/21724	0.0564813	0.428696	0.420618	ENSG00000076864	1
GO:1903712	biological_process cysteine transmembrane transport	1/1227	1/21724	0.0564813	0.428696	0.420618	ENSG00000106688	1
GO:1903723	biological_process negative regulation of centriole elongation	1/1227	1/21724	0.0564813	0.428696	0.420618	ENSG00000130724	1
GO:1903778	biological_process protein localization to vacuolar membrane	1/1227	1/21724	0.0564813	0.428696	0.420618	ENSG00000097033	1
GO:1904012	molecular_function platinum binding	1/1227	1/21724	0.0564813	0.428696	0.420618	ENSG00000132541	1
GO:1904013	molecular_function xenon atom binding	1/1227	1/21724	0.0564813	0.428696	0.420618	ENSG00000132541	1
GO:1904346	biological_process positive regulation of gastric mucosal blood circulation	1/1227	1/21724	0.0564813	0.428696	0.420618	ENSG00000157017	1
GO:1904442	biological_process negative regulation of thyroid gland epithelial cell proliferation	1/1227	1/21724	0.0564813	0.428696	0.420618	ENSG00000076864	1
GO:1904858	biological_process negative regulation of endothelial cell chemotaxis to vascular endothelial growth factor	1/1227	1/21724	0.0564813	0.428696	0.420618	ENSG00000284231	1
GO:1904947	biological_process folate import into mitochondrion	1/1227	1/21724	0.0564813	0.428696	0.420618	ENSG00000164933	1
GO:1905035	biological_process negative regulation of antifungal innate immune response	1/1227	1/21724	0.0564813	0.428696	0.420618	ENSG00000071889	1
GO:1905045	biological_process negative regulation of Schwann cell proliferation involved in axon regeneration	1/1227	1/21724	0.0564813	0.428696	0.420618	ENSG00000143418	1
GO:1905062	biological_process positive regulation of cardioblast proliferation	1/1227	1/21724	0.0564813	0.428696	0.420618	ENSG00000137193	1
GO:1905419	biological_process sperm flagellum movement involved in flagellated sperm motility	1/1227	1/21724	0.0564813	0.428696	0.420618	ENSG00000100271	1
GO:1905524	biological_process negative regulation of protein autoubiquitination	1/1227	1/21724	0.0564813	0.428696	0.420618	ENSG00000147133	1
GO:1905596	biological_process negative regulation of low-density lipoprotein particle receptor binding	1/1227	1/21724	0.0564813	0.428696	0.420618	ENSG00000169174	1
GO:1905598	biological_process negative regulation of low-density lipoprotein receptor activity	1/1227	1/21724	0.0564813	0.428696	0.420618	ENSG00000169174	1
GO:1905601	biological_process negative regulation of receptor-mediated endocytosis involved in cholesterol transport	1/1227	1/21724	0.0564813	0.428696	0.420618	ENSG00000169174	1
GO:1905642	biological_process negative regulation of DNA methylation	1/1227	1/21724	0.0564813	0.428696	0.420618	ENSG00000142182	1
GO:1905643	biological_process positive regulation of DNA methylation	1/1227	1/21724	0.0564813	0.428696	0.420618	ENSG00000142182	1
GO:1905705	biological_process cellular response to paclitaxel	1/1227	1/21724	0.0564813	0.428696	0.420618	ENSG00000118965	1
GO:1990003	molecular_function IDP phosphatase activity	1/1227	1/21724	0.0564813	0.428696	0.420618	ENSG00000198585	1
GO:1990450	molecular_function linear polyubiquitin binding	1/1227	1/21724	0.0564813	0.428696	0.420618	ENSG00000269335	1
GO:1990498	cellular_component mitotic spindle microtubule	1/1227	1/21724	0.0564813	0.428696	0.420618	ENSG00000141367	1
GO:1990565	cellular_component HSP90-CDC37 chaperone complex	1/1227	1/21724	0.0564813	0.428696	0.420618	ENSG00000105401	1
GO:1990809	biological_process endoplasmic reticulum tubular network membrane organization	1/1227	1/21724	0.0564813	0.428696	0.420618	ENSG00000170540	1
GO:1990889	molecular_function H4K20me3 modified histone binding	1/1227	1/21724	0.0564813	0.428696	0.420618	ENSG00000136045	1
GO:2000120	biological_process positive regulation of sodium-dependent phosphate transport	1/1227	1/21724	0.0564813	0.428696	0.420618	ENSG00000131183	1
GO:2000187	biological_process positive regulation of phosphate transmembrane transport	1/1227	1/21724	0.0564813	0.428696	0.420618	ENSG00000131183	1
GO:2000376	biological_process positive regulation of oxygen metabolic process	1/1227	1/21724	0.0564813	0.428696	0.420618	ENSG00000087250	1
GO:2000410	biological_process regulation of thymocyte migration	1/1227	1/21724	0.0564813	0.428696	0.420618	ENSG00000160224	1
GO:2000515	biological_process negative regulation of CD4-positive, alpha-beta T cell activation	1/1227	1/21724	0.0564813	0.428696	0.420618	ENSG00000128791	1
GO:2000597	biological_process positive regulation of optic nerve formation	1/1227	1/21724	0.0564813	0.428696	0.420618	ENSG00000075891	1
GO:2000657	biological_process negative regulation of apolipoprotein binding	1/1227	1/21724	0.0564813	0.428696	0.420618	ENSG00000102882	1
GO:2000671	biological_process regulation of motor neuron apoptotic process	1/1227	1/21724	0.0564813	0.428696	0.420618	ENSG00000158445	1
GO:2000806	biological_process positive regulation of termination of RNA polymerase II transcription, poly(A)-coupled	1/1227	1/21724	0.0564813	0.428696	0.420618	ENSG00000107290	1
GO:2001145	biological_process negative regulation of phosphatidylinositol-3,4,5-trisphosphate 5-phosphatase activity	1/1227	1/21724	0.0564813	0.428696	0.420618	ENSG00000156735	1
GO:0006369	biological_process termination of RNA polymerase II transcription	8/1227	74/21724	0.0567183	0.429865	0.421765	ENSG00000101811/ENSG00000103495/ENSG00000107290/ENSG00000116350/ENSG00000125351/ENSG00000136450/ENSG00000160201/ENSG00000167005	8
GO:0010831	biological_process positive regulation of myotube differentiation	3/1227	16/21724	0.0580226	0.436559	0.428333	ENSG00000176909/ENSG00000283927/ENSG00000284453	3
GO:0016254	biological_process preassembly of GPI anchor in ER membrane	3/1227	16/21724	0.0580226	0.436559	0.428333	ENSG00000151665/ENSG00000174227/ENSG00000197563	3
GO:0031167	biological_process rRNA methylation	3/1227	16/21724	0.0580226	0.436559	0.428333	ENSG00000105202/ENSG00000122085/ENSG00000164603	3
GO:0031293	biological_process membrane protein intracellular domain proteolysis	3/1227	16/21724	0.0580226	0.436559	0.428333	ENSG00000162736/ENSG00000173039/ENSG00000175104	3
GO:0034162	biological_process toll-like receptor 9 signaling pathway	3/1227	16/21724	0.0580226	0.436559	0.428333	ENSG00000134070/ENSG00000168884/ENSG00000175104	3
GO:0005929	cellular_component cilium	24/1227	302/21724	0.0582753	0.437825	0.429575	ENSG00000046651/ENSG00000075945/ENSG00000101350/ENSG00000105650/ENSG00000107882/ENSG00000118965/ENSG00000119333/ENSG00000119636/ENSG00000120051/ENSG00000125124/ENSG00000143951/ENSG00000150977/ENSG00000151023/ENSG00000163093/ENSG00000165115/ENSG00000166796/ENSG00000171595/ENSG00000179270/ENSG00000186862/ENSG00000186889/ENSG00000188523/ENSG00000205038/ENSG00000213085/ENSG00000264364	24
GO:0043231	cellular_component intracellular membrane-bounded organelle	57/1227	818/21724	0.059209	0.444196	0.435826	ENSG00000049245/ENSG00000063176/ENSG00000068366/ENSG00000083807/ENSG00000088002/ENSG00000095564/ENSG00000099812/ENSG00000099864/ENSG00000100239/ENSG00000100490/ENSG00000100532/ENSG00000104356/ENSG00000107263/ENSG00000108591/ENSG00000109762/ENSG00000111640/ENSG00000113161/ENSG00000115295/ENSG00000116017/ENSG00000119782/ENSG00000119906/ENSG00000120279/ENSG00000121691/ENSG00000125651/ENSG00000129083…	57
GO:0030136	cellular_component clathrin-coated vesicle	7/1227	62/21724	0.0595662	0.44623	0.437822	ENSG00000049245/ENSG00000111737/ENSG00000135823/ENSG00000141367/ENSG00000166747/ENSG00000205744/ENSG00000220205	7
GO:0006493	biological_process protein O-linked glycosylation	5/1227	38/21724	0.0610547	0.456721	0.448115	ENSG00000130714/ENSG00000144647/ENSG00000147162/ENSG00000171155/ENSG00000173402	5
GO:0005788	cellular_component endoplasmic reticulum lumen	24/1227	304/21724	0.0618759	0.461161	0.452472	ENSG00000049323/ENSG00000070404/ENSG00000089597/ENSG00000107862/ENSG00000113273/ENSG00000116157/ENSG00000120725/ENSG00000129103/ENSG00000132031/ENSG00000136816/ENSG00000136827/ENSG00000137161/ENSG00000150687/ENSG00000155093/ENSG00000157017/ENSG00000163430/ENSG00000166598/ENSG00000169031/ENSG00000169174/ENSG00000170476/ENSG00000173402/ENSG00000185615/ENSG00000186318/ENSG00000198734	24
GO:0002181	biological_process cytoplasmic translation	4/1227	27/21724	0.0631261	0.461161	0.452472	ENSG00000089009/ENSG00000146223/ENSG00000156482/ENSG00000161016	4
GO:0004709	molecular_function MAP kinase kinase kinase activity	4/1227	27/21724	0.0631261	0.461161	0.452472	ENSG00000085511/ENSG00000132155/ENSG00000149930/ENSG00000173327	4
GO:0007159	biological_process leukocyte cell-cell adhesion	4/1227	27/21724	0.0631261	0.461161	0.452472	ENSG00000007908/ENSG00000090339/ENSG00000161638/ENSG00000174175	4
GO:0071108	biological_process protein K48-linked deubiquitination	4/1227	27/21724	0.0631261	0.461161	0.452472	ENSG00000111667/ENSG00000136878/ENSG00000138592/ENSG00000143409	4
GO:0031966	cellular_component mitochondrial membrane	14/1227	158/21724	0.0636604	0.461161	0.452472	ENSG00000068366/ENSG00000100290/ENSG00000100300/ENSG00000102125/ENSG00000106976/ENSG00000107819/ENSG00000125356/ENSG00000135631/ENSG00000143554/ENSG00000164933/ENSG00000166575/ENSG00000186687/ENSG00000197912/ENSG00000243678	14
GO:0000776	cellular_component kinetochore	12/1227	130/21724	0.0640551	0.461161	0.452472	ENSG00000067369/ENSG00000069248/ENSG00000079616/ENSG00000121621/ENSG00000125354/ENSG00000144635/ENSG00000156531/ENSG00000157020/ENSG00000158805/ENSG00000163535/ENSG00000178999/ENSG00000239642	12
GO:0000790	cellular_component nuclear chromatin	18/1227	216/21724	0.0642371	0.461161	0.452472	ENSG00000025434/ENSG00000066336/ENSG00000082014/ENSG00000111642/ENSG00000124702/ENSG00000140262/ENSG00000140455/ENSG00000143614/ENSG00000147133/ENSG00000149480/ENSG00000161642/ENSG00000171456/ENSG00000171634/ENSG00000173039/ENSG00000184260/ENSG00000184270/ENSG00000203812/ENSG00000204371	18
GO:0016925	biological_process protein sumoylation	8/1227	76/21724	0.0644311	0.461161	0.452472	ENSG00000067369/ENSG00000069248/ENSG00000115267/ENSG00000130726/ENSG00000132646/ENSG00000153201/ENSG00000177688/ENSG00000178999	8
GO:0001725	cellular_component stress fiber	6/1227	51/21724	0.0664012	0.461161	0.452472	ENSG00000089159/ENSG00000143549/ENSG00000162738/ENSG00000164078/ENSG00000172725/ENSG00000196923	6
GO:0016235	cellular_component aggresome	6/1227	51/21724	0.0664012	0.461161	0.452472	ENSG00000065675/ENSG00000108395/ENSG00000135018/ENSG00000135763/ENSG00000204388/ENSG00000204389	6
GO:0050790	biological_process regulation of catalytic activity	11/1227	117/21724	0.0667339	0.461161	0.452472	ENSG00000076864/ENSG00000112640/ENSG00000115685/ENSG00000119335/ENSG00000128989/ENSG00000142182/ENSG00000169220/ENSG00000198844/ENSG00000203879/ENSG00000221914/ENSG00000242173	11
GO:0006605	biological_process protein targeting	5/1227	39/21724	0.0669238	0.461161	0.452472	ENSG00000105401/ENSG00000131016/ENSG00000164924/ENSG00000172728/ENSG00000197892	5
GO:0006890	biological_process retrograde vesicle-mediated transport, Golgi to endoplasmic reticulum	9/1227	90/21724	0.0674641	0.461161	0.452472	ENSG00000075945/ENSG00000079616/ENSG00000101350/ENSG00000107862/ENSG00000111481/ENSG00000121621/ENSG00000122218/ENSG00000129083/ENSG00000149182	9
GO:0000920	biological_process septum digestion after cytokinesis	3/1227	17/21724	0.0675975	0.461161	0.452472	ENSG00000130724/ENSG00000131165/ENSG00000164695	3
GO:0006164	biological_process purine nucleotide biosynthetic process	3/1227	17/21724	0.0675975	0.461161	0.452472	ENSG00000035687/ENSG00000165704/ENSG00000178921	3
GO:0006165	biological_process nucleoside diphosphate phosphorylation	3/1227	17/21724	0.0675975	0.461161	0.452472	ENSG00000011052/ENSG00000239672/ENSG00000243678	3
GO:0009168	biological_process purine ribonucleoside monophosphate biosynthetic process	3/1227	17/21724	0.0675975	0.461161	0.452472	ENSG00000035687/ENSG00000107902/ENSG00000178921	3
GO:0010288	biological_process response to lead ion	3/1227	17/21724	0.0675975	0.461161	0.452472	ENSG00000121691/ENSG00000131183/ENSG00000147465	3
GO:0031435	molecular_function mitogen-activated protein kinase kinase kinase binding	3/1227	17/21724	0.0675975	0.461161	0.452472	ENSG00000140832/ENSG00000173327/ENSG00000175104	3
GO:0035518	biological_process histone H2A monoubiquitination	3/1227	17/21724	0.0675975	0.461161	0.452472	ENSG00000108395/ENSG00000134574/ENSG00000158290	3
GO:0045019	biological_process negative regulation of nitric oxide biosynthetic process	3/1227	17/21724	0.0675975	0.461161	0.452472	ENSG00000088247/ENSG00000100300/ENSG00000118965	3
GO:0051893	biological_process regulation of focal adhesion assembly	3/1227	17/21724	0.0675975	0.461161	0.452472	ENSG00000046653/ENSG00000143951/ENSG00000165699	3
GO:1904706	biological_process negative regulation of vascular smooth muscle cell proliferation	3/1227	17/21724	0.0675975	0.461161	0.452472	ENSG00000084207/ENSG00000208005/ENSG00000284453	3
GO:0004721	molecular_function phosphoprotein phosphatase activity	14/1227	160/21724	0.0691326	0.461161	0.452472	ENSG00000040199/ENSG00000060656/ENSG00000100526/ENSG00000111679/ENSG00000133878/ENSG00000138032/ENSG00000139318/ENSG00000149923/ENSG00000155093/ENSG00000164332/ENSG00000171100/ENSG00000172531/ENSG00000175175/ENSG00000179295	14
GO:0061024	biological_process membrane organization	19/1227	233/21724	0.0694273	0.461161	0.452472	ENSG00000049245/ENSG00000100241/ENSG00000105649/ENSG00000110514/ENSG00000111737/ENSG00000118640/ENSG00000123595/ENSG00000127328/ENSG00000141367/ENSG00000163466/ENSG00000164924/ENSG00000165699/ENSG00000174804/ENSG00000187239/ENSG00000196459/ENSG00000203879/ENSG00000205593/ENSG00000205744/ENSG00000220205	19
GO:0006887	biological_process exocytosis	11/1227	118/21724	0.0700297	0.461161	0.452472	ENSG00000049245/ENSG00000062716/ENSG00000101152/ENSG00000102362/ENSG00000105649/ENSG00000149927/ENSG00000158445/ENSG00000168899/ENSG00000197535/ENSG00000220205/ENSG00000263620	11
GO:0030168	biological_process platelet activation	12/1227	132/21724	0.0701803	0.461161	0.452472	ENSG00000065675/ENSG00000067560/ENSG00000077044/ENSG00000102882/ENSG00000111679/ENSG00000132155/ENSG00000164924/ENSG00000164930/ENSG00000171155/ENSG00000173432/ENSG00000179295/ENSG00000204420	12
GO:0032588	cellular_component trans-Golgi network membrane	12/1227	132/21724	0.0701803	0.461161	0.452472	ENSG00000049245/ENSG00000123595/ENSG00000134851/ENSG00000135823/ENSG00000141367/ENSG00000143952/ENSG00000145416/ENSG00000164292/ENSG00000166747/ENSG00000183166/ENSG00000198502/ENSG00000204287	12
GO:0006293	biological_process nucleotide-excision repair, preincision complex stabilization	4/1227	28/21724	0.070494	0.461161	0.452472	ENSG00000110768/ENSG00000131778/ENSG00000134574/ENSG00000158290	4
GO:0016234	cellular_component inclusion body	4/1227	28/21724	0.070494	0.461161	0.452472	ENSG00000087250/ENSG00000100253/ENSG00000204388/ENSG00000204389	4
GO:0043015	molecular_function gamma-tubulin binding	4/1227	28/21724	0.070494	0.461161	0.452472	ENSG00000046651/ENSG00000135631/ENSG00000137822/ENSG00000239672	4
GO:0060338	biological_process regulation of type I interferon-mediated signaling pathway	4/1227	28/21724	0.070494	0.461161	0.452472	ENSG00000105397/ENSG00000105401/ENSG00000111679/ENSG00000179295	4
GO:0002438	biological_process acute inflammatory response to antigenic stimulus	2/1227	8/21724	0.0711252	0.461161	0.452472	ENSG00000013725/ENSG00000090339	2
GO:0004703	molecular_function G protein-coupled receptor kinase activity	2/1227	8/21724	0.0711252	0.461161	0.452472	ENSG00000125388/ENSG00000198055	2
GO:0006333	biological_process chromatin assembly or disassembly	2/1227	8/21724	0.0711252	0.461161	0.452472	ENSG00000149480/ENSG00000149929	2
GO:0006625	biological_process protein targeting to peroxisome	2/1227	8/21724	0.0711252	0.461161	0.452472	ENSG00000124587/ENSG00000162735	2
GO:0006739	biological_process NADP metabolic process	2/1227	8/21724	0.0711252	0.461161	0.452472	ENSG00000115129/ENSG00000160211	2
GO:0008432	molecular_function JUN kinase binding	2/1227	8/21724	0.0711252	0.461161	0.452472	ENSG00000008294/ENSG00000084207	2
GO:0019511	biological_process peptidyl-proline hydroxylation	2/1227	8/21724	0.0711252	0.461161	0.452472	ENSG00000087263/ENSG00000185615	2
GO:0022612	biological_process gland morphogenesis	2/1227	8/21724	0.0711252	0.461161	0.452472	ENSG00000109062/ENSG00000128714	2
GO:0030628	molecular_function pre-mRNA 3'-splice site binding	2/1227	8/21724	0.0711252	0.461161	0.452472	ENSG00000152332/ENSG00000160201	2
GO:0032036	molecular_function myosin heavy chain binding	2/1227	8/21724	0.0711252	0.461161	0.452472	ENSG00000102879/ENSG00000134571	2
GO:0032872	biological_process regulation of stress-activated MAPK cascade	2/1227	8/21724	0.0711252	0.461161	0.452472	ENSG00000084207/ENSG00000102882	2
GO:0033194	biological_process response to hydroperoxide	2/1227	8/21724	0.0711252	0.461161	0.452472	ENSG00000142185/ENSG00000233276	2
GO:0038180	biological_process nerve growth factor signaling pathway	2/1227	8/21724	0.0711252	0.461161	0.452472	ENSG00000102879/ENSG00000107263	2
GO:0042578	molecular_function phosphoric ester hydrolase activity	2/1227	8/21724	0.0711252	0.461161	0.452472	ENSG00000197121/ENSG00000211456	2
GO:0043620	biological_process regulation of DNA-templated transcription in response to stress	2/1227	8/21724	0.0711252	0.461161	0.452472	ENSG00000169220/ENSG00000173039	2
GO:0044597	biological_process daunorubicin metabolic process	2/1227	8/21724	0.0711252	0.461161	0.452472	ENSG00000085662/ENSG00000198074	2
GO:0044598	biological_process doxorubicin metabolic process	2/1227	8/21724	0.0711252	0.461161	0.452472	ENSG00000085662/ENSG00000198074	2
GO:0045187	biological_process regulation of circadian sleep/wake cycle, sleep	2/1227	8/21724	0.0711252	0.461161	0.452472	ENSG00000049246/ENSG00000164400	2
GO:0046512	biological_process sphingosine biosynthetic process	2/1227	8/21724	0.0711252	0.461161	0.452472	ENSG00000063176/ENSG00000167769	2
GO:0046903	biological_process secretion	2/1227	8/21724	0.0711252	0.461161	0.452472	ENSG00000076554/ENSG00000148334	2
GO:0050810	biological_process regulation of steroid biosynthetic process	2/1227	8/21724	0.0711252	0.461161	0.452472	ENSG00000100300/ENSG00000147465	2
GO:0060020	biological_process Bergmann glial cell differentiation	2/1227	8/21724	0.0711252	0.461161	0.452472	ENSG00000102882/ENSG00000179295	2
GO:0070492	molecular_function oligosaccharide binding	2/1227	8/21724	0.0711252	0.461161	0.452472	ENSG00000007908/ENSG00000174175	2
GO:0071933	molecular_function Arp2/3 complex binding	2/1227	8/21724	0.0711252	0.461161	0.452472	ENSG00000172725/ENSG00000197045	2
GO:0072075	biological_process metanephric mesenchyme development	2/1227	8/21724	0.0711252	0.461161	0.452472	ENSG00000075891/ENSG00000176788	2
GO:0089701	cellular_component U2AF	2/1227	8/21724	0.0711252	0.461161	0.452472	ENSG00000152332/ENSG00000160201	2
GO:0090005	biological_process negative regulation of protein localization to plasma membrane	2/1227	8/21724	0.0711252	0.461161	0.452472	ENSG00000119729/ENSG00000135926	2
GO:0097066	biological_process response to thyroid hormone	2/1227	8/21724	0.0711252	0.461161	0.452472	ENSG00000085662/ENSG00000131183	2
GO:0102391	molecular_function decanoate-CoA ligase activity	2/1227	8/21724	0.0711252	0.461161	0.452472	ENSG00000068366/ENSG00000164398	2
GO:1902741	biological_process positive regulation of interferon-alpha secretion	2/1227	8/21724	0.0711252	0.461161	0.452472	ENSG00000115267/ENSG00000174953	2
GO:1903588	biological_process negative regulation of blood vessel endothelial cell proliferation involved in sprouting angiogenesis	2/1227	8/21724	0.0711252	0.461161	0.452472	ENSG00000208005/ENSG00000284231	2
GO:1904871	biological_process positive regulation of protein localization to Cajal body	2/1227	8/21724	0.0711252	0.461161	0.452472	ENSG00000135624/ENSG00000146731	2
GO:2000042	biological_process negative regulation of double-strand break repair via homologous recombination	2/1227	8/21724	0.0711252	0.461161	0.452472	ENSG00000067369/ENSG00000174010	2
GO:2000781	biological_process positive regulation of double-strand break repair	2/1227	8/21724	0.0711252	0.461161	0.452472	ENSG00000119906/ENSG00000198585	2
GO:2000818	biological_process negative regulation of myoblast proliferation	2/1227	8/21724	0.0711252	0.461161	0.452472	ENSG00000283927/ENSG00000284453	2
GO:0006413	biological_process translational initiation	14/1227	161/21724	0.0719816	0.461161	0.452472	ENSG00000063177/ENSG00000089009/ENSG00000089157/ENSG00000110321/ENSG00000130741/ENSG00000134419/ENSG00000144713/ENSG00000147403/ENSG00000156482/ENSG00000161016/ENSG00000167526/ENSG00000172809/ENSG00000198918/ENSG00000232119	14
GO:0016787	molecular_function hydrolase activity	116/1227	1801/21724	0.0729075	0.461161	0.452472	ENSG00000013563/ENSG00000015413/ENSG00000040199/ENSG00000047188/ENSG00000058063/ENSG00000060656/ENSG00000063601/ENSG00000065989/ENSG00000078098/ENSG00000078177/ENSG00000085788/ENSG00000085982/ENSG00000089597/ENSG00000090686/ENSG00000095564/ENSG00000100526/ENSG00000102886/ENSG00000103222/ENSG00000104356/ENSG00000104626/ENSG00000104763/ENSG00000105650/ENSG00000106976/ENSG00000107290/ENSG00000107815…	116
GO:0051262	biological_process protein tetramerization	5/1227	40/21724	0.0730951	0.461161	0.452472	ENSG00000092439/ENSG00000106976/ENSG00000113161/ENSG00000121691/ENSG00000167005	5
GO:1905515	biological_process non-motile cilium assembly	5/1227	40/21724	0.0730951	0.461161	0.452472	ENSG00000078674/ENSG00000125124/ENSG00000162738/ENSG00000179029/ENSG00000186889	5
GO:0031047	biological_process gene silencing by RNA	7/1227	65/21724	0.0731322	0.461161	0.452472	ENSG00000095627/ENSG00000100354/ENSG00000104626/ENSG00000113300/ENSG00000134744/ENSG00000144791/ENSG00000182134	7
GO:0016192	biological_process vesicle-mediated transport	20/1227	251/21724	0.0767059	0.461161	0.452472	ENSG00000049245/ENSG00000100528/ENSG00000111481/ENSG00000118640/ENSG00000122218/ENSG00000129083/ENSG00000131165/ENSG00000134278/ENSG00000135823/ENSG00000138107/ENSG00000141367/ENSG00000149182/ENSG00000157020/ENSG00000164292/ENSG00000166747/ENSG00000168899/ENSG00000196459/ENSG00000197535/ENSG00000220205/ENSG00000263620	20
GO:0047485	molecular_function protein N-terminus binding	11/1227	120/21724	0.0769293	0.461161	0.452472	ENSG00000123405/ENSG00000143575/ENSG00000159023/ENSG00000162735/ENSG00000165699/ENSG00000173039/ENSG00000173221/ENSG00000175104/ENSG00000204388/ENSG00000204389/ENSG00000215021	11
GO:0051865	biological_process protein autoubiquitination	6/1227	53/21724	0.0771313	0.461161	0.452472	ENSG00000108395/ENSG00000132109/ENSG00000134574/ENSG00000159461/ENSG00000168894/ENSG00000175104	6
GO:0016779	molecular_function nucleotidyltransferase activity	8/1227	79/21724	0.0771642	0.461161	0.452472	ENSG00000099821/ENSG00000101290/ENSG00000117143/ENSG00000134744/ENSG00000138801/ENSG00000149016/ENSG00000169764/ENSG00000173540	8
GO:0004550	molecular_function nucleoside diphosphate kinase activity	3/1227	18/21724	0.077837	0.461161	0.452472	ENSG00000011052/ENSG00000239672/ENSG00000243678	3
GO:0005001	molecular_function transmembrane receptor protein tyrosine phosphatase activity	3/1227	18/21724	0.077837	0.461161	0.452472	ENSG00000060656/ENSG00000111679/ENSG00000155093	3
GO:0005740	cellular_component mitochondrial envelope	3/1227	18/21724	0.077837	0.461161	0.452472	ENSG00000033050/ENSG00000100290/ENSG00000104765	3
GO:0006376	biological_process mRNA splice site selection	3/1227	18/21724	0.077837	0.461161	0.452472	ENSG00000007392/ENSG00000107290/ENSG00000136450	3
GO:0007034	biological_process vacuolar transport	3/1227	18/21724	0.077837	0.461161	0.452472	ENSG00000130724/ENSG00000131165/ENSG00000164695	3
GO:0007041	biological_process lysosomal transport	3/1227	18/21724	0.077837	0.461161	0.452472	ENSG00000113273/ENSG00000143952/ENSG00000169174	3
GO:0010608	biological_process posttranscriptional regulation of gene expression	3/1227	18/21724	0.077837	0.461161	0.452472	ENSG00000015479/ENSG00000105401/ENSG00000179094	3
GO:0031143	cellular_component pseudopodium	3/1227	18/21724	0.077837	0.461161	0.452472	ENSG00000102882/ENSG00000132155/ENSG00000239474	3
GO:0036342	biological_process post-anal tail morphogenesis	3/1227	18/21724	0.077837	0.461161	0.452472	ENSG00000162738/ENSG00000179111/ENSG00000203877	3
GO:0050431	molecular_function transforming growth factor beta binding	3/1227	18/21724	0.077837	0.461161	0.452472	ENSG00000049323/ENSG00000115170/ENSG00000128791	3
GO:0070300	molecular_function phosphatidic acid binding	3/1227	18/21724	0.077837	0.461161	0.452472	ENSG00000110697/ENSG00000158987/ENSG00000204922	3
GO:0080008	cellular_component Cul4-RING E3 ubiquitin ligase complex	3/1227	18/21724	0.077837	0.461161	0.452472	ENSG00000132716/ENSG00000134574/ENSG00000164934	3
GO:0000717	biological_process nucleotide-excision repair, DNA duplex unwinding	4/1227	29/21724	0.0782808	0.461161	0.452472	ENSG00000110768/ENSG00000131778/ENSG00000134574/ENSG00000158290	4
GO:0001103	molecular_function RNA polymerase II repressing transcription factor binding	4/1227	29/21724	0.0782808	0.461161	0.452472	ENSG00000111642/ENSG00000125124/ENSG00000149480/ENSG00000163093	4
GO:0006295	biological_process nucleotide-excision repair, DNA incision, 3'-to lesion	4/1227	29/21724	0.0782808	0.461161	0.452472	ENSG00000110768/ENSG00000131778/ENSG00000134574/ENSG00000158290	4
GO:0006699	biological_process bile acid biosynthetic process	4/1227	29/21724	0.0782808	0.461161	0.452472	ENSG00000083807/ENSG00000133835/ENSG00000136881/ENSG00000147465	4
GO:0051721	molecular_function protein phosphatase 2A binding	4/1227	29/21724	0.0782808	0.461161	0.452472	ENSG00000113161/ENSG00000128989/ENSG00000187840/ENSG00000221914	4
GO:0030141	cellular_component secretory granule	9/1227	93/21724	0.0793971	0.461161	0.452472	ENSG00000049245/ENSG00000070404/ENSG00000102362/ENSG00000135631/ENSG00000136827/ENSG00000147654/ENSG00000155093/ENSG00000197535/ENSG00000220205	9
GO:0019894	molecular_function kinesin binding	5/1227	41/21724	0.0795657	0.461161	0.452472	ENSG00000008294/ENSG00000075945/ENSG00000136827/ENSG00000147642/ENSG00000166747	5
GO:0043021	molecular_function ribonucleoprotein complex binding	5/1227	41/21724	0.0795657	0.461161	0.452472	ENSG00000101161/ENSG00000115267/ENSG00000152332/ENSG00000156531/ENSG00000169217	5
GO:0030133	cellular_component transport vesicle	10/1227	107/21724	0.080397	0.461161	0.452472	ENSG00000049245/ENSG00000111481/ENSG00000122218/ENSG00000123595/ENSG00000129083/ENSG00000136827/ENSG00000146802/ENSG00000175895/ENSG00000186652/ENSG00000213445	10
GO:0005681	cellular_component spliceosomal complex	15/1227	179/21724	0.082325	0.461161	0.452472	ENSG00000084072/ENSG00000101161/ENSG00000108406/ENSG00000120688/ENSG00000134748/ENSG00000136450/ENSG00000139168/ENSG00000141759/ENSG00000143368/ENSG00000160201/ENSG00000162664/ENSG00000168883/ENSG00000169813/ENSG00000183258/ENSG00000204392	15
GO:0031201	cellular_component SNARE complex	6/1227	54/21724	0.0828419	0.461161	0.452472	ENSG00000049245/ENSG00000118640/ENSG00000135823/ENSG00000168899/ENSG00000220205/ENSG00000263620	6
GO:0045652	biological_process regulation of megakaryocyte differentiation	7/1227	67/21724	0.083109	0.461161	0.452472	ENSG00000065675/ENSG00000100354/ENSG00000123405/ENSG00000129691/ENSG00000183598/ENSG00000203811/ENSG00000203852	7
GO:0019900	molecular_function kinase binding	9/1227	94/21724	0.0836418	0.461161	0.452472	ENSG00000049246/ENSG00000105401/ENSG00000134333/ENSG00000135018/ENSG00000141959/ENSG00000152689/ENSG00000163026/ENSG00000173542/ENSG00000179094	9
GO:0006378	biological_process mRNA polyadenylation	4/1227	30/21724	0.0864765	0.461161	0.452472	ENSG00000101811/ENSG00000149016/ENSG00000167005/ENSG00000255508	4
GO:0031430	cellular_component M band	4/1227	30/21724	0.0864765	0.461161	0.452472	ENSG00000134571/ENSG00000149925/ENSG00000214872/ENSG00000239474	4
GO:0048873	biological_process homeostasis of number of cells within a tissue	4/1227	30/21724	0.0864765	0.461161	0.452472	ENSG00000087274/ENSG00000102879/ENSG00000143952/ENSG00000179295	4
GO:0090200	biological_process positive regulation of release of cytochrome c from mitochondria	4/1227	30/21724	0.0864765	0.461161	0.452472	ENSG00000100290/ENSG00000118965/ENSG00000168958/ENSG00000213190	4
GO:0070126	biological_process mitochondrial translational termination	9/1227	95/21724	0.0880201	0.461161	0.452472	ENSG00000055950/ENSG00000086504/ENSG00000105364/ENSG00000114686/ENSG00000130921/ENSG00000136897/ENSG00000143436/ENSG00000147586/ENSG00000239789	9
GO:0002199	cellular_component zona pellucida receptor complex	2/1227	9/21724	0.0881105	0.461161	0.452472	ENSG00000135624/ENSG00000204390	2
GO:0005522	molecular_function profilin binding	2/1227	9/21724	0.0881105	0.461161	0.452472	ENSG00000113758/ENSG00000119729	2
GO:0005664	cellular_component nuclear origin of replication recognition complex	2/1227	9/21724	0.0881105	0.461161	0.452472	ENSG00000085840/ENSG00000164815	2
GO:0006544	biological_process glycine metabolic process	2/1227	9/21724	0.0881105	0.461161	0.452472	ENSG00000136881/ENSG00000164933	2
GO:0006613	biological_process cotranslational protein targeting to membrane	2/1227	9/21724	0.0881105	0.461161	0.452472	ENSG00000170540/ENSG00000260342	2
GO:0010833	biological_process telomere maintenance via telomere lengthening	2/1227	9/21724	0.0881105	0.461161	0.452472	ENSG00000132207/ENSG00000178971	2
GO:0010940	biological_process positive regulation of necrotic cell death	2/1227	9/21724	0.0881105	0.461161	0.452472	ENSG00000087250/ENSG00000100300	2
GO:0016559	biological_process peroxisome fission	2/1227	9/21724	0.0881105	0.461161	0.452472	ENSG00000162735/ENSG00000168958	2
GO:0022417	biological_process protein maturation by protein folding	2/1227	9/21724	0.0881105	0.461161	0.452472	ENSG00000110711/ENSG00000119782	2
GO:0022626	cellular_component cytosolic ribosome	2/1227	9/21724	0.0881105	0.461161	0.452472	ENSG00000105364/ENSG00000167526	2
GO:0030119	cellular_component AP-type membrane coat adaptor complex	2/1227	9/21724	0.0881105	0.461161	0.452472	ENSG00000166747/ENSG00000254470	2
GO:0030643	biological_process cellular phosphate ion homeostasis	2/1227	9/21724	0.0881105	0.461161	0.452472	ENSG00000109062/ENSG00000131183	2
GO:0032691	biological_process negative regulation of interleukin-1 beta production	2/1227	9/21724	0.0881105	0.461161	0.452472	ENSG00000084207/ENSG00000157017	2
GO:0032835	biological_process glomerulus development	2/1227	9/21724	0.0881105	0.461161	0.452472	ENSG00000162738/ENSG00000163909	2
GO:0033210	biological_process leptin-mediated signaling pathway	2/1227	9/21724	0.0881105	0.461161	0.452472	ENSG00000087250/ENSG00000125124	2
GO:0033691	molecular_function sialic acid binding	2/1227	9/21724	0.0881105	0.461161	0.452472	ENSG00000007908/ENSG00000174175	2
GO:0034551	biological_process mitochondrial respiratory chain complex III assembly	2/1227	9/21724	0.0881105	0.461161	0.452472	ENSG00000186687/ENSG00000204922	2
GO:0042355	biological_process L-fucose catabolic process	2/1227	9/21724	0.0881105	0.461161	0.452472	ENSG00000172728/ENSG00000176920	2
GO:0043117	biological_process positive regulation of vascular permeability	2/1227	9/21724	0.0881105	0.461161	0.452472	ENSG00000174721/ENSG00000186642	2
GO:0044666	cellular_component MLL3/4 complex	2/1227	9/21724	0.0881105	0.461161	0.452472	ENSG00000129691/ENSG00000280789	2
GO:0044782	biological_process cilium organization	2/1227	9/21724	0.0881105	0.461161	0.452472	ENSG00000143951/ENSG00000158428	2
GO:0060231	biological_process mesenchymal to epithelial transition	2/1227	9/21724	0.0881105	0.461161	0.452472	ENSG00000075891/ENSG00000176788	2
GO:0061179	biological_process negative regulation of insulin secretion involved in cellular response to glucose stimulus	2/1227	9/21724	0.0881105	0.461161	0.452472	ENSG00000113161/ENSG00000119782	2
GO:0070102	biological_process interleukin-6-mediated signaling pathway	2/1227	9/21724	0.0881105	0.461161	0.452472	ENSG00000134744/ENSG00000198730	2
GO:0070131	biological_process positive regulation of mitochondrial translation	2/1227	9/21724	0.0881105	0.461161	0.452472	ENSG00000155906/ENSG00000254858	2
GO:0098789	biological_process pre-mRNA cleavage required for polyadenylation	2/1227	9/21724	0.0881105	0.461161	0.452472	ENSG00000101811/ENSG00000149016	2
GO:1900027	biological_process regulation of ruffle assembly	2/1227	9/21724	0.0881105	0.461161	0.452472	ENSG00000090339/ENSG00000143951	2
GO:1904851	biological_process positive regulation of establishment of protein localization to telomere	2/1227	9/21724	0.0881105	0.461161	0.452472	ENSG00000135624/ENSG00000146731	2
GO:2000318	biological_process positive regulation of T-helper 17 type immune response	2/1227	9/21724	0.0881105	0.461161	0.452472	ENSG00000065675/ENSG00000096996	2
GO:0000242	cellular_component pericentriolar material	3/1227	19/21724	0.088707	0.461161	0.452472	ENSG00000078674/ENSG00000107854/ENSG00000136861	3
GO:0005092	molecular_function GDP-dissociation inhibitor activity	3/1227	19/21724	0.088707	0.461161	0.452472	ENSG00000169220/ENSG00000203879/ENSG00000242173	3
GO:0006337	biological_process nucleosome disassembly	3/1227	19/21724	0.088707	0.461161	0.452472	ENSG00000082014/ENSG00000119335/ENSG00000123405	3
GO:0010824	biological_process regulation of centrosome duplication	3/1227	19/21724	0.088707	0.461161	0.452472	ENSG00000130724/ENSG00000131165/ENSG00000164695	3
GO:0016024	biological_process CDP-diacylglycerol biosynthetic process	3/1227	19/21724	0.088707	0.461161	0.452472	ENSG00000026652/ENSG00000101290/ENSG00000158669	3
GO:0032874	biological_process positive regulation of stress-activated MAPK cascade	3/1227	19/21724	0.088707	0.461161	0.452472	ENSG00000111536/ENSG00000113161/ENSG00000149930	3
GO:0006950	biological_process response to stress	6/1227	55/21724	0.0887806	0.461161	0.452472	ENSG00000085662/ENSG00000100532/ENSG00000106804/ENSG00000149930/ENSG00000157106/ENSG00000166598	6
GO:0042542	biological_process response to hydrogen peroxide	6/1227	55/21724	0.0887806	0.461161	0.452472	ENSG00000119782/ENSG00000121691/ENSG00000134333/ENSG00000147465/ENSG00000173039/ENSG00000233276	6
GO:0006417	biological_process regulation of translation	13/1227	152/21724	0.0891995	0.461161	0.452472	ENSG00000089154/ENSG00000100354/ENSG00000107864/ENSG00000110321/ENSG00000111640/ENSG00000113300/ENSG00000120727/ENSG00000160224/ENSG00000161642/ENSG00000165699/ENSG00000172809/ENSG00000187840/ENSG00000257103	13
GO:0006974	biological_process cellular response to DNA damage stimulus	36/1227	505/21724	0.089966	0.461161	0.452472	ENSG00000067369/ENSG00000102882/ENSG00000107290/ENSG00000110274/ENSG00000110768/ENSG00000119906/ENSG00000125652/ENSG00000129691/ENSG00000131778/ENSG00000132207/ENSG00000132646/ENSG00000134574/ENSG00000134852/ENSG00000139372/ENSG00000140455/ENSG00000143624/ENSG00000146476/ENSG00000147133/ENSG00000149930/ENSG00000153827/ENSG00000157106/ENSG00000158290/ENSG00000161642/ENSG00000169592/ENSG00000172613…	36
GO:0006888	biological_process endoplasmic reticulum to Golgi vesicle-mediated transport	14/1227	167/21724	0.0906815	0.461161	0.452472	ENSG00000085788/ENSG00000100528/ENSG00000107862/ENSG00000108961/ENSG00000111481/ENSG00000122218/ENSG00000129083/ENSG00000138107/ENSG00000144635/ENSG00000149182/ENSG00000196459/ENSG00000197694/ENSG00000198734/ENSG00000264364	14
GO:0019886	biological_process antigen processing and presentation of exogenous peptide antigen via MHC class II	14/1227	167/21724	0.0906815	0.461161	0.452472	ENSG00000075945/ENSG00000079616/ENSG00000101350/ENSG00000121621/ENSG00000138107/ENSG00000141367/ENSG00000144635/ENSG00000157020/ENSG00000166747/ENSG00000175104/ENSG00000198502/ENSG00000204287/ENSG00000216490/ENSG00000264364	14
GO:0071222	biological_process cellular response to lipopolysaccharide	12/1227	138/21724	0.0907699	0.461161	0.452472	ENSG00000025434/ENSG00000084207/ENSG00000090339/ENSG00000100300/ENSG00000113448/ENSG00000147465/ENSG00000148346/ENSG00000164400/ENSG00000168884/ENSG00000173039/ENSG00000175104/ENSG00000198730	12
GO:0030097	biological_process hemopoiesis	8/1227	82/21724	0.0912988	0.461161	0.452472	ENSG00000068724/ENSG00000102125/ENSG00000128791/ENSG00000129691/ENSG00000160199/ENSG00000165702/ENSG00000171456/ENSG00000172728	8
GO:0000287	molecular_function magnesium ion binding	17/1227	212/21724	0.0925397	0.461161	0.452472	ENSG00000035687/ENSG00000058063/ENSG00000099256/ENSG00000099308/ENSG00000107902/ENSG00000111674/ENSG00000116981/ENSG00000133731/ENSG00000138032/ENSG00000139372/ENSG00000146733/ENSG00000165704/ENSG00000177453/ENSG00000198585/ENSG00000211455/ENSG00000212122/ENSG00000239672	17
GO:0045740	biological_process positive regulation of DNA replication	5/1227	43/21724	0.0933885	0.461161	0.452472	ENSG00000132646/ENSG00000164399/ENSG00000164400/ENSG00000174943/ENSG00000178971	5
GO:0005793	cellular_component endoplasmic reticulum-Golgi intermediate compartment	7/1227	69/21724	0.0938271	0.461161	0.452472	ENSG00000085788/ENSG00000107862/ENSG00000129083/ENSG00000136813/ENSG00000172794/ENSG00000182149/ENSG00000196459	7
GO:0008081	molecular_function phosphoric diester hydrolase activity	6/1227	56/21724	0.0949451	0.461161	0.452472	ENSG00000065989/ENSG00000102886/ENSG00000105650/ENSG00000113231/ENSG00000113448/ENSG00000186642	6
GO:0031593	molecular_function polyubiquitin modification-dependent protein binding	4/1227	31/21724	0.0950695	0.461161	0.452472	ENSG00000135018/ENSG00000162191/ENSG00000168884/ENSG00000269335	4
GO:0034451	cellular_component centriolar satellite	4/1227	31/21724	0.0950695	0.461161	0.452472	ENSG00000046651/ENSG00000075891/ENSG00000078674/ENSG00000136872	4
GO:0006511	biological_process ubiquitin-dependent protein catabolic process	17/1227	213/21724	0.095563	0.461161	0.452472	ENSG00000044090/ENSG00000085982/ENSG00000090686/ENSG00000111667/ENSG00000114316/ENSG00000129084/ENSG00000136878/ENSG00000138592/ENSG00000140455/ENSG00000153201/ENSG00000158290/ENSG00000159459/ENSG00000159461/ENSG00000162402/ENSG00000170236/ENSG00000182179/ENSG00000256206	17
GO:0055037	cellular_component recycling endosome	11/1227	125/21724	0.0959889	0.461161	0.452472	ENSG00000049245/ENSG00000058063/ENSG00000089063/ENSG00000118640/ENSG00000135631/ENSG00000137478/ENSG00000137822/ENSG00000166747/ENSG00000197535/ENSG00000205593/ENSG00000253313	11
GO:0007584	biological_process response to nutrient	8/1227	83/21724	0.0963202	0.461161	0.452472	ENSG00000068366/ENSG00000113161/ENSG00000113273/ENSG00000131183/ENSG00000134333/ENSG00000147162/ENSG00000147465/ENSG00000166278	8
GO:0030054	cellular_component cell junction	56/1227	831/21724	0.0969654	0.461161	0.452472	ENSG00000015413/ENSG00000025770/ENSG00000049245/ENSG00000060656/ENSG00000067560/ENSG00000078098/ENSG00000079308/ENSG00000085552/ENSG00000089063/ENSG00000089159/ENSG00000099812/ENSG00000102181/ENSG00000102359/ENSG00000107863/ENSG00000107864/ENSG00000111676/ENSG00000113758/ENSG00000116544/ENSG00000119878/ENSG00000125651/ENSG00000128849/ENSG00000130545/ENSG00000130827/ENSG00000131188/ENSG00000134574…	56
GO:0005741	cellular_component mitochondrial outer membrane	14/1227	169/21724	0.0975323	0.461161	0.452472	ENSG00000068366/ENSG00000087250/ENSG00000097033/ENSG00000100300/ENSG00000104765/ENSG00000130347/ENSG00000132155/ENSG00000135631/ENSG00000143575/ENSG00000164398/ENSG00000168958/ENSG00000186642/ENSG00000215021/ENSG00000239672	14
GO:0032868	biological_process response to insulin	7/1227	70/21724	0.099461	0.461161	0.452472	ENSG00000090339/ENSG00000116350/ENSG00000121691/ENSG00000125629/ENSG00000147162/ENSG00000165699/ENSG00000173039	7
GO:0000982	molecular_function DNA-binding transcription factor activity, RNA polymerase II-specific	3/1227	20/21724	0.100171	0.461161	0.452472	ENSG00000029153/ENSG00000066336/ENSG00000134852	3
GO:0019752	biological_process carboxylic acid metabolic process	3/1227	20/21724	0.100171	0.461161	0.452472	ENSG00000134333/ENSG00000166796/ENSG00000166800	3
GO:0042623	molecular_function ATPase activity, coupled	3/1227	20/21724	0.100171	0.461161	0.452472	ENSG00000124587/ENSG00000204388/ENSG00000204389	3
GO:0043046	biological_process DNA methylation involved in gamete generation	3/1227	20/21724	0.100171	0.461161	0.452472	ENSG00000095627/ENSG00000142182/ENSG00000182134	3
GO:0045948	biological_process positive regulation of translational initiation	3/1227	20/21724	0.100171	0.461161	0.452472	ENSG00000152332/ENSG00000168002/ENSG00000175634	3
GO:0050860	biological_process negative regulation of T cell receptor signaling pathway	3/1227	20/21724	0.100171	0.461161	0.452472	ENSG00000111679/ENSG00000120690/ENSG00000204290	3
GO:0070584	biological_process mitochondrion morphogenesis	3/1227	20/21724	0.100171	0.461161	0.452472	ENSG00000113163/ENSG00000168958/ENSG00000171100	3
GO:0006296	biological_process nucleotide-excision repair, DNA incision, 5'-to lesion	5/1227	44/21724	0.100731	0.461161	0.452472	ENSG00000110768/ENSG00000131778/ENSG00000132646/ENSG00000134574/ENSG00000158290	5
GO:0019888	molecular_function protein phosphatase regulator activity	5/1227	44/21724	0.100731	0.461161	0.452472	ENSG00000112640/ENSG00000115685/ENSG00000119335/ENSG00000128989/ENSG00000221914	5
GO:0043966	biological_process histone H3 acetylation	5/1227	44/21724	0.100731	0.461161	0.452472	ENSG00000066336/ENSG00000111653/ENSG00000135801/ENSG00000162227/ENSG00000179094	5
GO:0019843	molecular_function rRNA binding	6/1227	57/21724	0.101333	0.461161	0.452472	ENSG00000104626/ENSG00000122085/ENSG00000126749/ENSG00000161016/ENSG00000239789/ENSG00000268439	6
GO:0045669	biological_process positive regulation of osteoblast differentiation	6/1227	57/21724	0.101333	0.461161	0.452472	ENSG00000071553/ENSG00000115170/ENSG00000162733/ENSG00000164932/ENSG00000196923/ENSG00000213719	6
GO:0071277	biological_process cellular response to calcium ion	6/1227	57/21724	0.101333	0.461161	0.452472	ENSG00000015413/ENSG00000087274/ENSG00000125648/ENSG00000142185/ENSG00000167769/ENSG00000178773	6
GO:0008543	biological_process fibroblast growth factor receptor signaling pathway	8/1227	84/21724	0.101495	0.461161	0.452472	ENSG00000070388/ENSG00000102882/ENSG00000107290/ENSG00000125651/ENSG00000138685/ENSG00000168002/ENSG00000169813/ENSG00000179295	8
GO:0006506	biological_process GPI anchor biosynthetic process	4/1227	32/21724	0.104047	0.461161	0.452472	ENSG00000151665/ENSG00000174227/ENSG00000197121/ENSG00000197563	4
GO:0016616	molecular_function oxidoreductase activity, acting on the CH-OH group of donors, NAD or NADP as acceptor	4/1227	32/21724	0.104047	0.461161	0.452472	ENSG00000113161/ENSG00000134333/ENSG00000166796/ENSG00000166800	4
GO:0030073	biological_process insulin secretion	4/1227	32/21724	0.104047	0.461161	0.452472	ENSG00000065615/ENSG00000119782/ENSG00000176406/ENSG00000197535	4
GO:0097421	biological_process liver regeneration	4/1227	32/21724	0.104047	0.461161	0.452472	ENSG00000118965/ENSG00000132646/ENSG00000136450/ENSG00000144713	4
GO:0000338	biological_process protein deneddylation	2/1227	10/21724	0.106141	0.461161	0.452472	ENSG00000111652/ENSG00000136827	2
GO:0001825	biological_process blastocyst formation	2/1227	10/21724	0.106141	0.461161	0.452472	ENSG00000115128/ENSG00000146223	2
GO:0002262	biological_process myeloid cell homeostasis	2/1227	10/21724	0.106141	0.461161	0.452472	ENSG00000123338/ENSG00000162736	2
GO:0003181	biological_process atrioventricular valve morphogenesis	2/1227	10/21724	0.106141	0.461161	0.452472	ENSG00000115170/ENSG00000163909	2
GO:0005858	cellular_component axonemal dynein complex	2/1227	10/21724	0.106141	0.461161	0.452472	ENSG00000152763/ENSG00000171595	2
GO:0006000	biological_process fructose metabolic process	2/1227	10/21724	0.106141	0.461161	0.452472	ENSG00000136872/ENSG00000149925	2
GO:0006111	biological_process regulation of gluconeogenesis	2/1227	10/21724	0.106141	0.461161	0.452472	ENSG00000124713/ENSG00000205060	2
GO:0006817	biological_process phosphate ion transport	2/1227	10/21724	0.106141	0.461161	0.452472	ENSG00000131183/ENSG00000154122	2
GO:0007288	biological_process sperm axoneme assembly	2/1227	10/21724	0.106141	0.461161	0.452472	ENSG00000100271/ENSG00000125124	2
GO:0008970	molecular_function phospholipase A1 activity	2/1227	10/21724	0.106141	0.461161	0.452472	ENSG00000116711/ENSG00000158201	2
GO:0016018	molecular_function cyclosporin A binding	2/1227	10/21724	0.106141	0.461161	0.452472	ENSG00000084072/ENSG00000138398	2
GO:0019206	molecular_function nucleoside kinase activity	2/1227	10/21724	0.106141	0.461161	0.452472	ENSG00000130717/ENSG00000156136	2
GO:0019773	cellular_component proteasome core complex, alpha-subunit complex	2/1227	10/21724	0.106141	0.461161	0.452472	ENSG00000129084/ENSG00000256206	2
GO:0031080	cellular_component nuclear pore outer ring	2/1227	10/21724	0.106141	0.461161	0.452472	ENSG00000069248/ENSG00000157020	2
GO:0032525	biological_process somite rostral/caudal axis specification	2/1227	10/21724	0.106141	0.461161	0.452472	ENSG00000149922/ENSG00000203877	2
GO:0032802	biological_process low-density lipoprotein particle receptor catabolic process	2/1227	10/21724	0.106141	0.461161	0.452472	ENSG00000141367/ENSG00000169174	2
GO:0034098	cellular_component VCP-NPL4-UFD1 AAA ATPase complex	2/1227	10/21724	0.106141	0.461161	0.452472	ENSG00000136986/ENSG00000162191	2
GO:0034145	biological_process positive regulation of toll-like receptor 4 signaling pathway	2/1227	10/21724	0.106141	0.461161	0.452472	ENSG00000025434/ENSG00000197329	2
GO:0034214	biological_process protein hexamerization	2/1227	10/21724	0.106141	0.461161	0.452472	ENSG00000107815/ENSG00000168906	2
GO:0042975	molecular_function peroxisome proliferator activated receptor binding	2/1227	10/21724	0.106141	0.461161	0.452472	ENSG00000171456/ENSG00000269335	2
GO:0043666	biological_process regulation of phosphoprotein phosphatase activity	2/1227	10/21724	0.106141	0.461161	0.452472	ENSG00000165699/ENSG00000166598	2
GO:0044321	biological_process response to leptin	2/1227	10/21724	0.106141	0.461161	0.452472	ENSG00000125124/ENSG00000147465	2
GO:0045026	biological_process plasma membrane fusion	2/1227	10/21724	0.106141	0.461161	0.452472	ENSG00000066056/ENSG00000184811	2
GO:0045292	biological_process mRNA cis splicing, via spliceosome	2/1227	10/21724	0.106141	0.461161	0.452472	ENSG00000120688/ENSG00000125352	2
GO:0045792	biological_process negative regulation of cell size	2/1227	10/21724	0.106141	0.461161	0.452472	ENSG00000067560/ENSG00000165699	2
GO:0046339	biological_process diacylglycerol metabolic process	2/1227	10/21724	0.106141	0.461161	0.452472	ENSG00000077044/ENSG00000158669	2
GO:0048156	molecular_function tau protein binding	2/1227	10/21724	0.106141	0.461161	0.452472	ENSG00000157540/ENSG00000221914	2
GO:0051569	biological_process regulation of histone H3-K4 methylation	2/1227	10/21724	0.106141	0.461161	0.452472	ENSG00000165702/ENSG00000204371	2
GO:0051901	biological_process positive regulation of mitochondrial depolarization	2/1227	10/21724	0.106141	0.461161	0.452472	ENSG00000100300/ENSG00000213190	2
GO:0071236	biological_process cellular response to antibiotic	2/1227	10/21724	0.106141	0.461161	0.452472	ENSG00000116711/ENSG00000147465	2
GO:0071243	biological_process cellular response to arsenic-containing substance	2/1227	10/21724	0.106141	0.461161	0.452472	ENSG00000065621/ENSG00000148834	2
GO:0071312	biological_process cellular response to alkaloid	2/1227	10/21724	0.106141	0.461161	0.452472	ENSG00000090339/ENSG00000147465	2
GO:0071672	biological_process negative regulation of smooth muscle cell chemotaxis	2/1227	10/21724	0.106141	0.461161	0.452472	ENSG00000084207/ENSG00000172725	2
GO:0090543	cellular_component Flemming body	2/1227	10/21724	0.106141	0.461161	0.452472	ENSG00000164695/ENSG00000182149	2
GO:1902188	biological_process positive regulation of viral release from host cell	2/1227	10/21724	0.106141	0.461161	0.452472	ENSG00000130724/ENSG00000164695	2
GO:1904357	biological_process negative regulation of telomere maintenance via telomere lengthening	2/1227	10/21724	0.106141	0.461161	0.452472	ENSG00000107854/ENSG00000132207	2
GO:1990726	cellular_component Lsm1-7-Pat1 complex	2/1227	10/21724	0.106141	0.461161	0.452472	ENSG00000175324/ENSG00000204392	2
GO:0046854	biological_process phosphatidylinositol phosphorylation	9/1227	99/21724	0.106862	0.461161	0.452472	ENSG00000070388/ENSG00000105647/ENSG00000133731/ENSG00000138685/ENSG00000151689/ENSG00000157106/ENSG00000168890/ENSG00000176095/ENSG00000179295	9
GO:0004674	molecular_function protein serine/threonine kinase activity	31/1227	434/21724	0.106866	0.461161	0.452472	ENSG00000065675/ENSG00000085511/ENSG00000092439/ENSG00000099308/ENSG00000100490/ENSG00000102882/ENSG00000105204/ENSG00000114670/ENSG00000115170/ENSG00000115687/ENSG00000125388/ENSG00000132155/ENSG00000134070/ENSG00000137193/ENSG00000147133/ENSG00000149930/ENSG00000152332/ENSG00000157106/ENSG00000157540/ENSG00000160447/ENSG00000164776/ENSG00000173327/ENSG00000175634/ENSG00000177453/ENSG00000178999…	31
GO:0043621	molecular_function protein self-association	6/1227	58/21724	0.10794	0.461161	0.452472	ENSG00000109062/ENSG00000139372/ENSG00000157540/ENSG00000169174/ENSG00000214872/ENSG00000220205	6
GO:0005694	cellular_component chromosome	32/1227	451/21724	0.10947	0.461161	0.452472	ENSG00000025770/ENSG00000067369/ENSG00000069248/ENSG00000105202/ENSG00000107290/ENSG00000107854/ENSG00000115685/ENSG00000124228/ENSG00000125354/ENSG00000134283/ENSG00000134852/ENSG00000143379/ENSG00000144635/ENSG00000156531/ENSG00000158805/ENSG00000163535/ENSG00000173421/ENSG00000174953/ENSG00000178971/ENSG00000178999/ENSG00000183598/ENSG00000183955/ENSG00000184260/ENSG00000184270/ENSG00000184678…	32
GO:0004672	molecular_function protein kinase activity	39/1227	563/21724	0.109737	0.461161	0.452472	ENSG00000000457/ENSG00000037280/ENSG00000065675/ENSG00000066056/ENSG00000085511/ENSG00000099308/ENSG00000100490/ENSG00000102882/ENSG00000105204/ENSG00000105397/ENSG00000110768/ENSG00000114670/ENSG00000115170/ENSG00000115687/ENSG00000125388/ENSG00000130726/ENSG00000132155/ENSG00000134070/ENSG00000137193/ENSG00000138399/ENSG00000149930/ENSG00000152332/ENSG00000157106/ENSG00000157540/ENSG00000160447…	39
GO:0000171	molecular_function ribonuclease MRP activity	1/1227	2/21724	0.109775	0.461161	0.452472	ENSG00000104356	1
GO:0000291	biological_process nuclear-transcribed mRNA catabolic process, exonucleolytic	1/1227	2/21724	0.109775	0.461161	0.452472	ENSG00000168002	1
GO:0000701	molecular_function purine-specific mismatch base pair DNA N-glycosylase activity	1/1227	2/21724	0.109775	0.461161	0.452472	ENSG00000132646	1
GO:0000803	cellular_component sex chromosome	1/1227	2/21724	0.109775	0.461161	0.452472	ENSG00000198887	1
GO:0000995	molecular_function RNA polymerase III general transcription initiation factor activity	1/1227	2/21724	0.109775	0.461161	0.452472	ENSG00000119041	1
GO:0001002	molecular_function RNA polymerase III type 1 promoter sequence-specific DNA binding	1/1227	2/21724	0.109775	0.461161	0.452472	ENSG00000148308	1
GO:0001003	molecular_function RNA polymerase III type 2 promoter sequence-specific DNA binding	1/1227	2/21724	0.109775	0.461161	0.452472	ENSG00000148308	1
GO:0001147	molecular_function transcription termination site sequence-specific DNA binding	1/1227	2/21724	0.109775	0.461161	0.452472	ENSG00000107290	1
GO:0001507	biological_process acetylcholine catabolic process in synaptic cleft	1/1227	2/21724	0.109775	0.461161	0.452472	ENSG00000206561	1
GO:0001651	cellular_component dense fibrillar component	1/1227	2/21724	0.109775	0.461161	0.452472	ENSG00000105202	1
GO:0001712	biological_process ectodermal cell fate commitment	1/1227	2/21724	0.109775	0.461161	0.452472	ENSG00000135374	1
GO:0002072	biological_process optic cup morphogenesis involved in camera-type eye development	1/1227	2/21724	0.109775	0.461161	0.452472	ENSG00000075891	1
GO:0002152	biological_process bile acid conjugation	1/1227	2/21724	0.109775	0.461161	0.452472	ENSG00000136881	1
GO:0002169	cellular_component 3-methylcrotonyl-CoA carboxylase complex, mitochondrial	1/1227	2/21724	0.109775	0.461161	0.452472	ENSG00000078070	1
GO:0002192	biological_process IRES-dependent translational initiation of linear mRNA	1/1227	2/21724	0.109775	0.461161	0.452472	ENSG00000187840	1
GO:0002268	biological_process follicular dendritic cell differentiation	1/1227	2/21724	0.109775	0.461161	0.452472	ENSG00000077150	1
GO:0002337	biological_process B-1a B cell differentiation	1/1227	2/21724	0.109775	0.461161	0.452472	ENSG00000153551	1
GO:0002353	biological_process plasma kallikrein-kinin cascade	1/1227	2/21724	0.109775	0.461161	0.452472	ENSG00000131187	1
GO:0002542	biological_process Factor XII activation	1/1227	2/21724	0.109775	0.461161	0.452472	ENSG00000131187	1
GO:0002692	biological_process negative regulation of cellular extravasation	1/1227	2/21724	0.109775	0.461161	0.452472	ENSG00000159842	1
GO:0002724	biological_process regulation of T cell cytokine production	1/1227	2/21724	0.109775	0.461161	0.452472	ENSG00000105205	1
GO:0003032	biological_process detection of oxygen	1/1227	2/21724	0.109775	0.461161	0.452472	ENSG00000065615	1
GO:0003943	molecular_function N-acetylgalactosamine-4-sulfatase activity	1/1227	2/21724	0.109775	0.461161	0.452472	ENSG00000113273	1
GO:0003977	molecular_function UDP-N-acetylglucosamine diphosphorylase activity	1/1227	2/21724	0.109775	0.461161	0.452472	ENSG00000117143	1
GO:0004019	molecular_function adenylosuccinate synthase activity	1/1227	2/21724	0.109775	0.461161	0.452472	ENSG00000035687	1
GO:0004020	molecular_function adenylylsulfate kinase activity	1/1227	2/21724	0.109775	0.461161	0.452472	ENSG00000138801	1
GO:0004027	molecular_function alcohol sulfotransferase activity	1/1227	2/21724	0.109775	0.461161	0.452472	ENSG00000088002	1
GO:0004031	molecular_function aldehyde oxidase activity	1/1227	2/21724	0.109775	0.461161	0.452472	ENSG00000138356	1
GO:0004137	molecular_function deoxycytidine kinase activity	1/1227	2/21724	0.109775	0.461161	0.452472	ENSG00000156136	1
GO:0004314	molecular_function [acyl-carrier-protein] S-malonyltransferase activity	1/1227	2/21724	0.109775	0.461161	0.452472	ENSG00000100294	1
GO:0004345	molecular_function glucose-6-phosphate dehydrogenase activity	1/1227	2/21724	0.109775	0.461161	0.452472	ENSG00000160211	1
GO:0004365	molecular_function glyceraldehyde-3-phosphate dehydrogenase (NAD+) (phosphorylating) activity	1/1227	2/21724	0.109775	0.461161	0.452472	ENSG00000111640	1
GO:0004382	molecular_function guanosine-diphosphatase activity	1/1227	2/21724	0.109775	0.461161	0.452472	ENSG00000187097	1
GO:0004457	molecular_function lactate dehydrogenase activity	1/1227	2/21724	0.109775	0.461161	0.452472	ENSG00000134333	1
GO:0004485	molecular_function methylcrotonoyl-CoA carboxylase activity	1/1227	2/21724	0.109775	0.461161	0.452472	ENSG00000078070	1
GO:0004781	molecular_function sulfate adenylyltransferase (ATP) activity	1/1227	2/21724	0.109775	0.461161	0.452472	ENSG00000138801	1
GO:0004850	molecular_function uridine phosphorylase activity	1/1227	2/21724	0.109775	0.461161	0.452472	ENSG00000007001	1
GO:0005011	molecular_function macrophage colony-stimulating factor receptor activity	1/1227	2/21724	0.109775	0.461161	0.452472	ENSG00000164078	1
GO:0005093	molecular_function Rab GDP-dissociation inhibitor activity	1/1227	2/21724	0.109775	0.461161	0.452472	ENSG00000203879	1
GO:0005135	molecular_function interleukin-3 receptor binding	1/1227	2/21724	0.109775	0.461161	0.452472	ENSG00000164399	1
GO:0005462	molecular_function UDP-N-acetylglucosamine transmembrane transporter activity	1/1227	2/21724	0.109775	0.461161	0.452472	ENSG00000205060	1
GO:0005674	cellular_component transcription factor TFIIF complex	1/1227	2/21724	0.109775	0.461161	0.452472	ENSG00000125651	1
GO:0005745	cellular_component m-AAA complex	1/1227	2/21724	0.109775	0.461161	0.452472	ENSG00000197912	1
GO:0005945	cellular_component 6-phosphofructokinase complex	1/1227	2/21724	0.109775	0.461161	0.452472	ENSG00000141959	1
GO:0006168	biological_process adenine salvage	1/1227	2/21724	0.109775	0.461161	0.452472	ENSG00000165704	1
GO:0006285	biological_process base-excision repair, AP site formation	1/1227	2/21724	0.109775	0.461161	0.452472	ENSG00000139372	1
GO:0007056	biological_process spindle assembly involved in female meiosis	1/1227	2/21724	0.109775	0.461161	0.452472	ENSG00000180096	1
GO:0008107	molecular_function galactoside 2-alpha-L-fucosyltransferase activity	1/1227	2/21724	0.109775	0.461161	0.452472	ENSG00000176920	1
GO:0008260	molecular_function 3-oxoacid CoA-transferase activity	1/1227	2/21724	0.109775	0.461161	0.452472	ENSG00000198754	1
GO:0008263	molecular_function pyrimidine-specific mismatch base pair DNA N-glycosylase activity	1/1227	2/21724	0.109775	0.461161	0.452472	ENSG00000139372	1
GO:0008410	molecular_function CoA-transferase activity	1/1227	2/21724	0.109775	0.461161	0.452472	ENSG00000198754	1
GO:0008481	molecular_function sphinganine kinase activity	1/1227	2/21724	0.109775	0.461161	0.452472	ENSG00000063176	1
GO:0008520	molecular_function L-ascorbate:sodium symporter activity	1/1227	2/21724	0.109775	0.461161	0.452472	ENSG00000170482	1
GO:0008798	molecular_function beta-aspartyl-peptidase activity	1/1227	2/21724	0.109775	0.461161	0.452472	ENSG00000186318	1
GO:0009115	biological_process xanthine catabolic process	1/1227	2/21724	0.109775	0.461161	0.452472	ENSG00000138356	1
GO:0009368	cellular_component endopeptidase Clp complex	1/1227	2/21724	0.109775	0.461161	0.452472	ENSG00000125656	1
GO:0009383	molecular_function rRNA (cytosine-C5-)-methyltransferase activity	1/1227	2/21724	0.109775	0.461161	0.452472	ENSG00000111641	1
GO:0009609	biological_process response to symbiotic bacterium	1/1227	2/21724	0.109775	0.461161	0.452472	ENSG00000233276	1
GO:0009798	biological_process axis specification	1/1227	2/21724	0.109775	0.461161	0.452472	ENSG00000203877	1
GO:0009890	biological_process negative regulation of biosynthetic process	1/1227	2/21724	0.109775	0.461161	0.452472	ENSG00000084207	1
GO:0010266	biological_process response to vitamin B1	1/1227	2/21724	0.109775	0.461161	0.452472	ENSG00000100300	1
GO:0010643	biological_process cell communication by chemical coupling	1/1227	2/21724	0.109775	0.461161	0.452472	ENSG00000113758	1
GO:0010710	biological_process regulation of collagen catabolic process	1/1227	2/21724	0.109775	0.461161	0.452472	ENSG00000078098	1
GO:0010734	biological_process negative regulation of protein glutathionylation	1/1227	2/21724	0.109775	0.461161	0.452472	ENSG00000160211	1
GO:0010767	biological_process regulation of transcription from RNA polymerase II promoter in response to UV-induced DNA damage	1/1227	2/21724	0.109775	0.461161	0.452472	ENSG00000147133	1
GO:0014040	biological_process positive regulation of Schwann cell differentiation	1/1227	2/21724	0.109775	0.461161	0.452472	ENSG00000173039	1
GO:0014043	biological_process negative regulation of neuron maturation	1/1227	2/21724	0.109775	0.461161	0.452472	ENSG00000149922	1
GO:0015038	molecular_function glutathione disulfide oxidoreductase activity	1/1227	2/21724	0.109775	0.461161	0.452472	ENSG00000173221	1
GO:0015205	molecular_function nucleobase transmembrane transporter activity	1/1227	2/21724	0.109775	0.461161	0.452472	ENSG00000170482	1
GO:0015229	molecular_function L-ascorbic acid transmembrane transporter activity	1/1227	2/21724	0.109775	0.461161	0.452472	ENSG00000170482	1
GO:0015230	molecular_function FAD transmembrane transporter activity	1/1227	2/21724	0.109775	0.461161	0.452472	ENSG00000164933	1
GO:0015420	molecular_function cobalamin-transporting ATPase activity	1/1227	2/21724	0.109775	0.461161	0.452472	ENSG00000103222	1
GO:0015431	molecular_function glutathione S-conjugate-exporting ATPase activity	1/1227	2/21724	0.109775	0.461161	0.452472	ENSG00000103222	1
GO:0015489	molecular_function putrescine transmembrane transporter activity	1/1227	2/21724	0.109775	0.461161	0.452472	ENSG00000143450	1
GO:0015783	biological_process GDP-fucose transmembrane transport	1/1227	2/21724	0.109775	0.461161	0.452472	ENSG00000205060	1
GO:0015788	biological_process UDP-N-acetylglucosamine transmembrane transport	1/1227	2/21724	0.109775	0.461161	0.452472	ENSG00000205060	1
GO:0015847	biological_process putrescine transport	1/1227	2/21724	0.109775	0.461161	0.452472	ENSG00000143450	1
GO:0015851	biological_process nucleobase transport	1/1227	2/21724	0.109775	0.461161	0.452472	ENSG00000170482	1
GO:0015882	biological_process L-ascorbic acid transmembrane transport	1/1227	2/21724	0.109775	0.461161	0.452472	ENSG00000170482	1
GO:0015891	biological_process siderophore transport	1/1227	2/21724	0.109775	0.461161	0.452472	ENSG00000148346	1
GO:0016150	molecular_function translation release factor activity, codon nonspecific	1/1227	2/21724	0.109775	0.461161	0.452472	ENSG00000130921	1
GO:0016263	molecular_function glycoprotein-N-acetylgalactosamine 3-beta-galactosyltransferase activity	1/1227	2/21724	0.109775	0.461161	0.452472	ENSG00000171155	1
GO:0016267	biological_process O-glycan processing, core 1	1/1227	2/21724	0.109775	0.461161	0.452472	ENSG00000171155	1
GO:0016433	molecular_function rRNA (adenine) methyltransferase activity	1/1227	2/21724	0.109775	0.461161	0.452472	ENSG00000164603	1
GO:0016488	biological_process farnesol catabolic process	1/1227	2/21724	0.109775	0.461161	0.452472	ENSG00000198074	1
GO:0016561	biological_process protein import into peroxisome matrix, translocation	1/1227	2/21724	0.109775	0.461161	0.452472	ENSG00000124587	1
GO:0016608	molecular_function growth hormone-releasing hormone activity	1/1227	2/21724	0.109775	0.461161	0.452472	ENSG00000157017	1
GO:0016667	molecular_function oxidoreductase activity, acting on a sulfur group of donors	1/1227	2/21724	0.109775	0.461161	0.452472	ENSG00000216490	1
GO:0016878	molecular_function acid-thiol ligase activity	1/1227	2/21724	0.109775	0.461161	0.452472	ENSG00000176715	1
GO:0016903	molecular_function oxidoreductase activity, acting on the aldehyde or oxo group of donors	1/1227	2/21724	0.109775	0.461161	0.452472	ENSG00000138356	1
GO:0016999	biological_process antibiotic metabolic process	1/1227	2/21724	0.109775	0.461161	0.452472	ENSG00000015413	1
GO:0017050	molecular_function D-erythro-sphingosine kinase activity	1/1227	2/21724	0.109775	0.461161	0.452472	ENSG00000063176	1
GO:0017143	biological_process insecticide metabolic process	1/1227	2/21724	0.109775	0.461161	0.452472	ENSG00000147465	1
GO:0018931	biological_process naphthalene metabolic process	1/1227	2/21724	0.109775	0.461161	0.452472	ENSG00000085662	1
GO:0019100	biological_process male germ-line sex determination	1/1227	2/21724	0.109775	0.461161	0.452472	ENSG00000085511	1
GO:0019207	molecular_function kinase regulator activity	1/1227	2/21724	0.109775	0.461161	0.452472	ENSG00000084207	1
GO:0019255	biological_process glucose 1-phosphate metabolic process	1/1227	2/21724	0.109775	0.461161	0.452472	ENSG00000169764	1
GO:0019322	biological_process pentose biosynthetic process	1/1227	2/21724	0.109775	0.461161	0.452472	ENSG00000160211	1
GO:0019516	biological_process lactate oxidation	1/1227	2/21724	0.109775	0.461161	0.452472	ENSG00000166796	1
GO:0019682	biological_process glyceraldehyde-3-phosphate metabolic process	1/1227	2/21724	0.109775	0.461161	0.452472	ENSG00000111669	1
GO:0021633	biological_process optic nerve structural organization	1/1227	2/21724	0.109775	0.461161	0.452472	ENSG00000075891	1
GO:0022618	biological_process ribonucleoprotein complex assembly	1/1227	2/21724	0.109775	0.461161	0.452472	ENSG00000172809	1
GO:0023035	biological_process CD40 signaling pathway	1/1227	2/21724	0.109775	0.461161	0.452472	ENSG00000168884	1
GO:0030029	biological_process actin filament-based process	1/1227	2/21724	0.109775	0.461161	0.452472	ENSG00000007908	1
GO:0030337	molecular_function DNA polymerase processivity factor activity	1/1227	2/21724	0.109775	0.461161	0.452472	ENSG00000132646	1
GO:0030427	cellular_component site of polarized growth	1/1227	2/21724	0.109775	0.461161	0.452472	ENSG00000075539	1
GO:0030505	biological_process inorganic diphosphate transport	1/1227	2/21724	0.109775	0.461161	0.452472	ENSG00000154122	1
GO:0030547	molecular_function receptor inhibitor activity	1/1227	2/21724	0.109775	0.461161	0.452472	ENSG00000169174	1
GO:0030551	molecular_function cyclic nucleotide binding	1/1227	2/21724	0.109775	0.461161	0.452472	ENSG00000119782	1
GO:0030575	biological_process nuclear body organization	1/1227	2/21724	0.109775	0.461161	0.452472	ENSG00000159409	1
GO:0030692	cellular_component Noc4p-Nop14p complex	1/1227	2/21724	0.109775	0.461161	0.452472	ENSG00000087269	1
GO:0031081	biological_process nuclear pore distribution	1/1227	2/21724	0.109775	0.461161	0.452472	ENSG00000069248	1
GO:0031247	biological_process actin rod assembly	1/1227	2/21724	0.109775	0.461161	0.452472	ENSG00000166598	1
GO:0031403	molecular_function lithium ion binding	1/1227	2/21724	0.109775	0.461161	0.452472	ENSG00000133731	1
GO:0031543	molecular_function peptidyl-proline dioxygenase activity	1/1227	2/21724	0.109775	0.461161	0.452472	ENSG00000087263	1
GO:0031577	biological_process spindle checkpoint	1/1227	2/21724	0.109775	0.461161	0.452472	ENSG00000178999	1
GO:0031586	biological_process negative regulation of inositol 1,4,5-trisphosphate-sensitive calcium-release channel activity	1/1227	2/21724	0.109775	0.461161	0.452472	ENSG00000283927	1
GO:0031591	biological_process wybutosine biosynthetic process	1/1227	2/21724	0.109775	0.461161	0.452472	ENSG00000168806	1
GO:0031685	molecular_function adenosine receptor binding	1/1227	2/21724	0.109775	0.461161	0.452472	ENSG00000114316	1
GO:0031750	molecular_function D3 dopamine receptor binding	1/1227	2/21724	0.109775	0.461161	0.452472	ENSG00000099864	1
GO:0031780	molecular_function corticotropin hormone receptor binding	1/1227	2/21724	0.109775	0.461161	0.452472	ENSG00000135324	1
GO:0031783	molecular_function type 5 melanocortin receptor binding	1/1227	2/21724	0.109775	0.461161	0.452472	ENSG00000135324	1
GO:0032185	biological_process septin cytoskeleton organization	1/1227	2/21724	0.109775	0.461161	0.452472	ENSG00000143951	1
GO:0032298	biological_process positive regulation of DNA-dependent DNA replication initiation	1/1227	2/21724	0.109775	0.461161	0.452472	ENSG00000148337	1
GO:0032416	biological_process negative regulation of sodium:proton antiporter activity	1/1227	2/21724	0.109775	0.461161	0.452472	ENSG00000109062	1
GO:0032427	molecular_function GBD domain binding	1/1227	2/21724	0.109775	0.461161	0.452472	ENSG00000119729	1
GO:0032472	biological_process Golgi calcium ion transport	1/1227	2/21724	0.109775	0.461161	0.452472	ENSG00000134851	1
GO:0032482	biological_process Rab protein signal transduction	1/1227	2/21724	0.109775	0.461161	0.452472	ENSG00000203879	1
GO:0032528	biological_process microvillus organization	1/1227	2/21724	0.109775	0.461161	0.452472	ENSG00000179295	1
GO:0032620	biological_process interleukin-17 production	1/1227	2/21724	0.109775	0.461161	0.452472	ENSG00000153029	1
GO:0032783	cellular_component ELL-EAF complex	1/1227	2/21724	0.109775	0.461161	0.452472	ENSG00000144597	1
GO:0032796	biological_process uropod organization	1/1227	2/21724	0.109775	0.461161	0.452472	ENSG00000102879	1
GO:0032803	biological_process regulation of low-density lipoprotein particle receptor catabolic process	1/1227	2/21724	0.109775	0.461161	0.452472	ENSG00000169174	1
GO:0032805	biological_process positive regulation of low-density lipoprotein particle receptor catabolic process	1/1227	2/21724	0.109775	0.461161	0.452472	ENSG00000169174	1
GO:0032810	molecular_function sterol response element binding	1/1227	2/21724	0.109775	0.461161	0.452472	ENSG00000025434	1
GO:0032838	cellular_component plasma membrane bounded cell projection cytoplasm	1/1227	2/21724	0.109775	0.461161	0.452472	ENSG00000085662	1
GO:0032971	biological_process regulation of muscle filament sliding	1/1227	2/21724	0.109775	0.461161	0.452472	ENSG00000134571	1
GO:0033140	biological_process negative regulation of peptidyl-serine phosphorylation of STAT protein	1/1227	2/21724	0.109775	0.461161	0.452472	ENSG00000136045	1
GO:0033178	cellular_component proton-transporting two-sector ATPase complex, catalytic domain	1/1227	2/21724	0.109775	0.461161	0.452472	ENSG00000250565	1
GO:0033257	cellular_component Bcl3/NF-kappaB2 complex	1/1227	2/21724	0.109775	0.461161	0.452472	ENSG00000077150	1
GO:0033364	biological_process mast cell secretory granule organization	1/1227	2/21724	0.109775	0.461161	0.452472	ENSG00000143669	1
GO:0034125	biological_process negative regulation of MyD88-dependent toll-like receptor signaling pathway	1/1227	2/21724	0.109775	0.461161	0.452472	ENSG00000186074	1
GO:0034189	molecular_function very-low-density lipoprotein particle binding	1/1227	2/21724	0.109775	0.461161	0.452472	ENSG00000169174	1
GO:0034247	biological_process snoRNA splicing	1/1227	2/21724	0.109775	0.461161	0.452472	ENSG00000125352	1
GO:0034344	biological_process regulation of type III interferon production	1/1227	2/21724	0.109775	0.461161	0.452472	ENSG00000115267	1
GO:0034593	molecular_function phosphatidylinositol bisphosphate phosphatase activity	1/1227	2/21724	0.109775	0.461161	0.452472	ENSG00000211456	1
GO:0034634	molecular_function glutathione transmembrane transporter activity	1/1227	2/21724	0.109775	0.461161	0.452472	ENSG00000103222	1
GO:0034775	biological_process glutathione transmembrane transport	1/1227	2/21724	0.109775	0.461161	0.452472	ENSG00000103222	1
GO:0035350	biological_process FAD transmembrane transport	1/1227	2/21724	0.109775	0.461161	0.452472	ENSG00000164933	1
GO:0035511	biological_process oxidative DNA demethylation	1/1227	2/21724	0.109775	0.461161	0.452472	ENSG00000139372	1
GO:0035517	cellular_component PR-DUB complex	1/1227	2/21724	0.109775	0.461161	0.452472	ENSG00000171456	1
GO:0035566	biological_process regulation of metanephros size	1/1227	2/21724	0.109775	0.461161	0.452472	ENSG00000075891	1
GO:0035606	biological_process peptidyl-cysteine S-trans-nitrosylation	1/1227	2/21724	0.109775	0.461161	0.452472	ENSG00000111640	1
GO:0035621	biological_process ER to Golgi ceramide transport	1/1227	2/21724	0.109775	0.461161	0.452472	ENSG00000113163	1
GO:0035870	molecular_function dITP diphosphatase activity	1/1227	2/21724	0.109775	0.461161	0.452472	ENSG00000198585	1
GO:0036112	biological_process medium-chain fatty-acyl-CoA metabolic process	1/1227	2/21724	0.109775	0.461161	0.452472	ENSG00000133835	1
GO:0036166	biological_process phenotypic switching	1/1227	2/21724	0.109775	0.461161	0.452472	ENSG00000204371	1
GO:0036269	biological_process swimming behavior	1/1227	2/21724	0.109775	0.461161	0.452472	ENSG00000171094	1
GO:0036344	biological_process platelet morphogenesis	1/1227	2/21724	0.109775	0.461161	0.452472	ENSG00000171155	1
GO:0036353	biological_process histone H2A-K119 monoubiquitination	1/1227	2/21724	0.109775	0.461161	0.452472	ENSG00000108395	1
GO:0036369	biological_process transcription factor catabolic process	1/1227	2/21724	0.109775	0.461161	0.452472	ENSG00000147133	1
GO:0036496	biological_process regulation of translational initiation by eIF2 alpha dephosphorylation	1/1227	2/21724	0.109775	0.461161	0.452472	ENSG00000172531	1
GO:0036502	cellular_component Derlin-1-VIMP complex	1/1227	2/21724	0.109775	0.461161	0.452472	ENSG00000136986	1
GO:0038155	biological_process interleukin-23-mediated signaling pathway	1/1227	2/21724	0.109775	0.461161	0.452472	ENSG00000096996	1
GO:0038181	molecular_function bile acid receptor activity	1/1227	2/21724	0.109775	0.461161	0.452472	ENSG00000179921	1
GO:0039003	biological_process pronephric field specification	1/1227	2/21724	0.109775	0.461161	0.452472	ENSG00000075891	1
GO:0039528	biological_process cytoplasmic pattern recognition receptor signaling pathway in response to virus	1/1227	2/21724	0.109775	0.461161	0.452472	ENSG00000115267	1
GO:0040009	biological_process regulation of growth rate	1/1227	2/21724	0.109775	0.461161	0.452472	ENSG00000163141	1
GO:0040013	biological_process negative regulation of locomotion	1/1227	2/21724	0.109775	0.461161	0.452472	ENSG00000157017	1
GO:0042019	molecular_function interleukin-23 binding	1/1227	2/21724	0.109775	0.461161	0.452472	ENSG00000096996	1
GO:0042020	molecular_function interleukin-23 receptor activity	1/1227	2/21724	0.109775	0.461161	0.452472	ENSG00000096996	1
GO:0042322	biological_process negative regulation of circadian sleep/wake cycle, REM sleep	1/1227	2/21724	0.109775	0.461161	0.452472	ENSG00000157017	1
GO:0042590	biological_process antigen processing and presentation of exogenous peptide antigen via MHC class I	1/1227	2/21724	0.109775	0.461161	0.452472	ENSG00000216490	1
GO:0042701	biological_process progesterone secretion	1/1227	2/21724	0.109775	0.461161	0.452472	ENSG00000174804	1
GO:0043167	molecular_function ion binding	1/1227	2/21724	0.109775	0.461161	0.452472	ENSG00000132541	1
GO:0043178	molecular_function alcohol binding	1/1227	2/21724	0.109775	0.461161	0.452472	ENSG00000103502	1
GO:0043207	biological_process response to external biotic stimulus	1/1227	2/21724	0.109775	0.461161	0.452472	ENSG00000134443	1
GO:0043271	biological_process negative regulation of ion transport	1/1227	2/21724	0.109775	0.461161	0.452472	ENSG00000127325	1
GO:0043314	biological_process negative regulation of neutrophil degranulation	1/1227	2/21724	0.109775	0.461161	0.452472	ENSG00000159842	1
GO:0043323	biological_process positive regulation of natural killer cell degranulation	1/1227	2/21724	0.109775	0.461161	0.452472	ENSG00000166747	1
GO:0044027	biological_process hypermethylation of CpG island	1/1227	2/21724	0.109775	0.461161	0.452472	ENSG00000066336	1
GO:0044062	biological_process regulation of excretion	1/1227	2/21724	0.109775	0.461161	0.452472	ENSG00000109062	1
GO:0044381	biological_process glucose import in response to insulin stimulus	1/1227	2/21724	0.109775	0.461161	0.452472	ENSG00000184811	1
GO:0044609	cellular_component DBIRD complex	1/1227	2/21724	0.109775	0.461161	0.452472	ENSG00000162664	1
GO:0044727	biological_process DNA demethylation of male pronucleus	1/1227	2/21724	0.109775	0.461161	0.452472	ENSG00000239605	1
GO:0045029	molecular_function UDP-activated nucleotide receptor activity	1/1227	2/21724	0.109775	0.461161	0.452472	ENSG00000174944	1
GO:0045054	biological_process constitutive secretory pathway	1/1227	2/21724	0.109775	0.461161	0.452472	ENSG00000105649	1
GO:0045098	cellular_component type III intermediate filament	1/1227	2/21724	0.109775	0.461161	0.452472	ENSG00000007001	1
GO:0045518	molecular_function interleukin-22 receptor binding	1/1227	2/21724	0.109775	0.461161	0.452472	ENSG00000127318	1
GO:0045550	molecular_function geranylgeranyl reductase activity	1/1227	2/21724	0.109775	0.461161	0.452472	ENSG00000198074	1
GO:0045851	biological_process pH reduction	1/1227	2/21724	0.109775	0.461161	0.452472	ENSG00000071553	1
GO:0046006	biological_process regulation of activated T cell proliferation	1/1227	2/21724	0.109775	0.461161	0.452472	ENSG00000105205	1
GO:0046083	biological_process adenine metabolic process	1/1227	2/21724	0.109775	0.461161	0.452472	ENSG00000165704	1
GO:0046108	biological_process uridine metabolic process	1/1227	2/21724	0.109775	0.461161	0.452472	ENSG00000007001	1
GO:0046166	biological_process glyceraldehyde-3-phosphate biosynthetic process	1/1227	2/21724	0.109775	0.461161	0.452472	ENSG00000111669	1
GO:0046370	biological_process fructose biosynthetic process	1/1227	2/21724	0.109775	0.461161	0.452472	ENSG00000085662	1
GO:0046456	biological_process icosanoid biosynthetic process	1/1227	2/21724	0.109775	0.461161	0.452472	ENSG00000116711	1
GO:0046709	biological_process IDP catabolic process	1/1227	2/21724	0.109775	0.461161	0.452472	ENSG00000198585	1
GO:0046899	molecular_function nucleoside triphosphate adenylate kinase activity	1/1227	2/21724	0.109775	0.461161	0.452472	ENSG00000147853	1
GO:0047179	molecular_function platelet-activating factor acetyltransferase activity	1/1227	2/21724	0.109775	0.461161	0.452472	ENSG00000168092	1
GO:0047963	molecular_function glycine N-choloyltransferase activity	1/1227	2/21724	0.109775	0.461161	0.452472	ENSG00000136881	1
GO:0048269	cellular_component methionine adenosyltransferase complex	1/1227	2/21724	0.109775	0.461161	0.452472	ENSG00000168906	1
GO:0048320	biological_process axial mesoderm formation	1/1227	2/21724	0.109775	0.461161	0.452472	ENSG00000103126	1
GO:0048534	biological_process hematopoietic or lymphoid organ development	1/1227	2/21724	0.109775	0.461161	0.452472	ENSG00000171456	1
GO:0050436	molecular_function microfibril binding	1/1227	2/21724	0.109775	0.461161	0.452472	ENSG00000049323	1
GO:0051126	biological_process negative regulation of actin nucleation	1/1227	2/21724	0.109775	0.461161	0.452472	ENSG00000102879	1
GO:0051270	biological_process regulation of cellular component movement	1/1227	2/21724	0.109775	0.461161	0.452472	ENSG00000186635	1
GO:0051282	biological_process regulation of sequestering of calcium ion	1/1227	2/21724	0.109775	0.461161	0.452472	ENSG00000125648	1
GO:0051284	biological_process positive regulation of sequestering of calcium ion	1/1227	2/21724	0.109775	0.461161	0.452472	ENSG00000119782	1
GO:0051377	molecular_function mannose-ethanolamine phosphotransferase activity	1/1227	2/21724	0.109775	0.461161	0.452472	ENSG00000197563	1
GO:0051570	biological_process regulation of histone H3-K9 methylation	1/1227	2/21724	0.109775	0.461161	0.452472	ENSG00000204371	1
GO:0051650	biological_process establishment of vesicle localization	1/1227	2/21724	0.109775	0.461161	0.452472	ENSG00000269335	1
GO:0051656	biological_process establishment of organelle localization	1/1227	2/21724	0.109775	0.461161	0.452472	ENSG00000071553	1
GO:0051917	biological_process regulation of fibrinolysis	1/1227	2/21724	0.109775	0.461161	0.452472	ENSG00000078098	1
GO:0052740	molecular_function 1-acyl-2-lysophosphatidylserine acylhydrolase activity	1/1227	2/21724	0.109775	0.461161	0.452472	ENSG00000158201	1
GO:0052816	molecular_function long-chain acyl-CoA hydrolase activity	1/1227	2/21724	0.109775	0.461161	0.452472	ENSG00000136881	1
GO:0052817	molecular_function very long chain acyl-CoA hydrolase activity	1/1227	2/21724	0.109775	0.461161	0.452472	ENSG00000136881	1
GO:0060049	biological_process regulation of protein glycosylation	1/1227	2/21724	0.109775	0.461161	0.452472	ENSG00000087250	1
GO:0060086	biological_process circadian temperature homeostasis	1/1227	2/21724	0.109775	0.461161	0.452472	ENSG00000141655	1
GO:0060125	biological_process negative regulation of growth hormone secretion	1/1227	2/21724	0.109775	0.461161	0.452472	ENSG00000179295	1
GO:0060163	biological_process subpallium neuron fate commitment	1/1227	2/21724	0.109775	0.461161	0.452472	ENSG00000180613	1
GO:0060187	cellular_component cell pole	1/1227	2/21724	0.109775	0.461161	0.452472	ENSG00000162738	1
GO:0060260	biological_process regulation of transcription initiation from RNA polymerase II promoter	1/1227	2/21724	0.109775	0.461161	0.452472	ENSG00000147133	1
GO:0060488	biological_process orthogonal dichotomous subdivision of terminal units involved in lung branching morphogenesis	1/1227	2/21724	0.109775	0.461161	0.452472	ENSG00000162738	1
GO:0060489	biological_process planar dichotomous subdivision of terminal units involved in lung branching morphogenesis	1/1227	2/21724	0.109775	0.461161	0.452472	ENSG00000162738	1
GO:0060490	biological_process lateral sprouting involved in lung morphogenesis	1/1227	2/21724	0.109775	0.461161	0.452472	ENSG00000162738	1
GO:0060629	biological_process regulation of homologous chromosome segregation	1/1227	2/21724	0.109775	0.461161	0.452472	ENSG00000173421	1
GO:0061162	biological_process establishment of monopolar cell polarity	1/1227	2/21724	0.109775	0.461161	0.452472	ENSG00000107862	1
GO:0061502	biological_process early endosome to recycling endosome transport	1/1227	2/21724	0.109775	0.461161	0.452472	ENSG00000102879	1
GO:0061669	biological_process spontaneous neurotransmitter secretion	1/1227	2/21724	0.109775	0.461161	0.452472	ENSG00000176406	1
GO:0070092	biological_process regulation of glucagon secretion	1/1227	2/21724	0.109775	0.461161	0.452472	ENSG00000115687	1
GO:0070254	biological_process mucus secretion	1/1227	2/21724	0.109775	0.461161	0.452472	ENSG00000118640	1
GO:0070557	cellular_component PCNA-p21 complex	1/1227	2/21724	0.109775	0.461161	0.452472	ENSG00000132646	1
GO:0070664	biological_process negative regulation of leukocyte proliferation	1/1227	2/21724	0.109775	0.461161	0.452472	ENSG00000084207	1
GO:0070889	biological_process platelet alpha granule organization	1/1227	2/21724	0.109775	0.461161	0.452472	ENSG00000161642	1
GO:0070890	molecular_function sodium-dependent L-ascorbate transmembrane transporter activity	1/1227	2/21724	0.109775	0.461161	0.452472	ENSG00000170482	1
GO:0070900	biological_process mitochondrial tRNA modification	1/1227	2/21724	0.109775	0.461161	0.452472	ENSG00000043514	1
GO:0070904	biological_process transepithelial L-ascorbic acid transport	1/1227	2/21724	0.109775	0.461161	0.452472	ENSG00000170482	1
GO:0071159	cellular_component NF-kappaB complex	1/1227	2/21724	0.109775	0.461161	0.452472	ENSG00000173039	1
GO:0071207	molecular_function histone pre-mRNA stem-loop binding	1/1227	2/21724	0.109775	0.461161	0.452472	ENSG00000104626	1
GO:0071460	biological_process cellular response to cell-matrix adhesion	1/1227	2/21724	0.109775	0.461161	0.452472	ENSG00000084207	1
GO:0071567	molecular_function UFM1 hydrolase activity	1/1227	2/21724	0.109775	0.461161	0.452472	ENSG00000109775	1
GO:0071633	molecular_function dihydroceramidase activity	1/1227	2/21724	0.109775	0.461161	0.452472	ENSG00000167769	1
GO:0071796	molecular_function K6-linked polyubiquitin modification-dependent protein binding	1/1227	2/21724	0.109775	0.461161	0.452472	ENSG00000162191	1
GO:0071812	biological_process positive regulation of fever generation by positive regulation of prostaglandin secretion	1/1227	2/21724	0.109775	0.461161	0.452472	ENSG00000141655	1
GO:0071848	biological_process positive regulation of ERK1 and ERK2 cascade via TNFSF11-mediated signaling	1/1227	2/21724	0.109775	0.461161	0.452472	ENSG00000141655	1
GO:0071920	cellular_component cleavage body	1/1227	2/21724	0.109775	0.461161	0.452472	ENSG00000101811	1
GO:0072156	biological_process distal tubule morphogenesis	1/1227	2/21724	0.109775	0.461161	0.452472	ENSG00000146021	1
GO:0072305	biological_process negative regulation of mesenchymal cell apoptotic process involved in metanephric nephron morphogenesis	1/1227	2/21724	0.109775	0.461161	0.452472	ENSG00000075891	1
GO:0072536	cellular_component interleukin-23 receptor complex	1/1227	2/21724	0.109775	0.461161	0.452472	ENSG00000096996	1
GO:0072590	molecular_function N-acetyl-L-aspartate-L-glutamate ligase activity	1/1227	2/21724	0.109775	0.461161	0.452472	ENSG00000177181	1
GO:0086094	biological_process positive regulation of ryanodine-sensitive calcium-release channel activity by adrenergic receptor signaling pathway involved in positive regulation of cardiac muscle contraction	1/1227	2/21724	0.109775	0.461161	0.452472	ENSG00000284453	1
GO:0090068	biological_process positive regulation of cell cycle process	1/1227	2/21724	0.109775	0.461161	0.452472	ENSG00000198585	1
GO:0090231	biological_process regulation of spindle checkpoint	1/1227	2/21724	0.109775	0.461161	0.452472	ENSG00000136861	1
GO:0090241	biological_process negative regulation of histone H4 acetylation	1/1227	2/21724	0.109775	0.461161	0.452472	ENSG00000066336	1
GO:0090541	molecular_function MIT domain binding	1/1227	2/21724	0.109775	0.461161	0.452472	ENSG00000182149	1
GO:0090677	biological_process reversible differentiation	1/1227	2/21724	0.109775	0.461161	0.452472	ENSG00000284453	1
GO:0097033	biological_process obsolete mitochondrial respiratory chain complex III biogenesis	1/1227	2/21724	0.109775	0.461161	0.452472	ENSG00000204922	1
GO:0097057	cellular_component TRAF2-GSTP1 complex	1/1227	2/21724	0.109775	0.461161	0.452472	ENSG00000084207	1
GO:0097111	biological_process endoplasmic reticulum-Golgi intermediate compartment organization	1/1227	2/21724	0.109775	0.461161	0.452472	ENSG00000107862	1
GO:0097325	biological_process melanocyte proliferation	1/1227	2/21724	0.109775	0.461161	0.452472	ENSG00000078098	1
GO:0097450	cellular_component astrocyte end-foot	1/1227	2/21724	0.109775	0.461161	0.452472	ENSG00000087250	1
GO:0097498	biological_process endothelial tube lumen extension	1/1227	2/21724	0.109775	0.461161	0.452472	ENSG00000067560	1
GO:0097536	biological_process thymus epithelium morphogenesis	1/1227	2/21724	0.109775	0.461161	0.452472	ENSG00000160224	1
GO:0097553	biological_process calcium ion transmembrane import into cytosol	1/1227	2/21724	0.109775	0.461161	0.452472	ENSG00000142185	1
GO:0098632	molecular_function cell-cell adhesion mediator activity	1/1227	2/21724	0.109775	0.461161	0.452472	ENSG00000085552	1
GO:0098781	biological_process ncRNA transcription	1/1227	2/21724	0.109775	0.461161	0.452472	ENSG00000159409	1
GO:0098900	biological_process regulation of action potential	1/1227	2/21724	0.109775	0.461161	0.452472	ENSG00000158445	1
GO:0098905	biological_process regulation of bundle of His cell action potential	1/1227	2/21724	0.109775	0.461161	0.452472	ENSG00000108961	1
GO:0098989	biological_process NMDA selective glutamate receptor signaling pathway	1/1227	2/21724	0.109775	0.461161	0.452472	ENSG00000261052	1
GO:0099638	biological_process endosome to plasma membrane protein transport	1/1227	2/21724	0.109775	0.461161	0.452472	ENSG00000184811	1
GO:0120058	biological_process positive regulation of small intestinal transit	1/1227	2/21724	0.109775	0.461161	0.452472	ENSG00000157017	1
GO:0140009	biological_process L-aspartate import across plasma membrane	1/1227	2/21724	0.109775	0.461161	0.452472	ENSG00000106688	1
GO:0140016	biological_process D-aspartate import across plasma membrane	1/1227	2/21724	0.109775	0.461161	0.452472	ENSG00000106688	1
GO:1900215	biological_process negative regulation of apoptotic process involved in metanephric collecting duct development	1/1227	2/21724	0.109775	0.461161	0.452472	ENSG00000075891	1
GO:1900218	biological_process negative regulation of apoptotic process involved in metanephric nephron tubule development	1/1227	2/21724	0.109775	0.461161	0.452472	ENSG00000075891	1
GO:1900365	biological_process positive regulation of mRNA polyadenylation	1/1227	2/21724	0.109775	0.461161	0.452472	ENSG00000107864	1
GO:1901407	biological_process regulation of phosphorylation of RNA polymerase II C-terminal domain	1/1227	2/21724	0.109775	0.461161	0.452472	ENSG00000131013	1
GO:1901898	biological_process negative regulation of relaxation of cardiac muscle	1/1227	2/21724	0.109775	0.461161	0.452472	ENSG00000113448	1
GO:1902164	biological_process positive regulation of DNA damage response, signal transduction by p53 class mediator resulting in transcription of p21 class mediator	1/1227	2/21724	0.109775	0.461161	0.452472	ENSG00000161642	1
GO:1902310	biological_process positive regulation of peptidyl-serine dephosphorylation	1/1227	2/21724	0.109775	0.461161	0.452472	ENSG00000133878	1
GO:1902463	biological_process protein localization to cell leading edge	1/1227	2/21724	0.109775	0.461161	0.452472	ENSG00000172725	1
GO:1902766	biological_process skeletal muscle satellite cell migration	1/1227	2/21724	0.109775	0.461161	0.452472	ENSG00000067560	1
GO:1903094	biological_process negative regulation of protein K48-linked deubiquitination	1/1227	2/21724	0.109775	0.461161	0.452472	ENSG00000162191	1
GO:1903147	biological_process negative regulation of autophagy of mitochondrion	1/1227	2/21724	0.109775	0.461161	0.452472	ENSG00000100300	1
GO:1903393	biological_process positive regulation of adherens junction organization	1/1227	2/21724	0.109775	0.461161	0.452472	ENSG00000087274	1
GO:1903409	biological_process reactive oxygen species biosynthetic process	1/1227	2/21724	0.109775	0.461161	0.452472	ENSG00000107862	1
GO:1903780	biological_process negative regulation of cardiac conduction	1/1227	2/21724	0.109775	0.461161	0.452472	ENSG00000284453	1
GO:1904293	biological_process negative regulation of ERAD pathway	1/1227	2/21724	0.109775	0.461161	0.452472	ENSG00000162191	1
GO:1904425	biological_process negative regulation of GTP binding	1/1227	2/21724	0.109775	0.461161	0.452472	ENSG00000076864	1
GO:1905024	biological_process regulation of membrane repolarization during ventricular cardiac muscle cell action potential	1/1227	2/21724	0.109775	0.461161	0.452472	ENSG00000283927	1
GO:1905202	cellular_component methylcrotonoyl-CoA carboxylase complex	1/1227	2/21724	0.109775	0.461161	0.452472	ENSG00000078070	1
GO:1905209	biological_process positive regulation of cardiocyte differentiation	1/1227	2/21724	0.109775	0.461161	0.452472	ENSG00000283927	1
GO:1905283	biological_process negative regulation of epidermal growth factor receptor signaling pathway involved in heart process	1/1227	2/21724	0.109775	0.461161	0.452472	ENSG00000283927	1
GO:1905451	biological_process positive regulation of Fc-gamma receptor signaling pathway involved in phagocytosis	1/1227	2/21724	0.109775	0.461161	0.452472	ENSG00000107263	1
GO:1905772	biological_process positive regulation of mesodermal cell differentiation	1/1227	2/21724	0.109775	0.461161	0.452472	ENSG00000207713	1
GO:1905904	biological_process positive regulation of mesoderm formation	1/1227	2/21724	0.109775	0.461161	0.452472	ENSG00000284453	1
GO:1990108	biological_process protein linear deubiquitination	1/1227	2/21724	0.109775	0.461161	0.452472	ENSG00000154124	1
GO:1990188	molecular_function euchromatin binding	1/1227	2/21724	0.109775	0.461161	0.452472	ENSG00000129691	1
GO:1990569	biological_process UDP-N-acetylglucosamine transmembrane transport	1/1227	2/21724	0.109775	0.461161	0.452472	ENSG00000205060	1
GO:1990666	cellular_component PCSK9-LDLR complex	1/1227	2/21724	0.109775	0.461161	0.452472	ENSG00000169174	1
GO:1990667	cellular_component PCSK9-AnxA2 complex	1/1227	2/21724	0.109775	0.461161	0.452472	ENSG00000169174	1
GO:1990723	cellular_component cytoplasmic periphery of the nuclear pore complex	1/1227	2/21724	0.109775	0.461161	0.452472	ENSG00000153201	1
GO:1990792	biological_process cellular response to glial cell derived neurotrophic factor	1/1227	2/21724	0.109775	0.461161	0.452472	ENSG00000076864	1
GO:1990932	molecular_function 5.8S rRNA binding	1/1227	2/21724	0.109775	0.461161	0.452472	ENSG00000161016	1
GO:2000017	biological_process positive regulation of determination of dorsal identity	1/1227	2/21724	0.109775	0.461161	0.452472	ENSG00000115170	1
GO:2000157	biological_process negative regulation of ubiquitin-specific protease activity	1/1227	2/21724	0.109775	0.461161	0.452472	ENSG00000162191	1
GO:2000233	biological_process negative regulation of rRNA processing	1/1227	2/21724	0.109775	0.461161	0.452472	ENSG00000198585	1
GO:2000296	biological_process negative regulation of hydrogen peroxide catabolic process	1/1227	2/21724	0.109775	0.461161	0.452472	ENSG00000087250	1
GO:2000327	biological_process positive regulation of nuclear receptor transcription coactivator activity	1/1227	2/21724	0.109775	0.461161	0.452472	ENSG00000113300	1
GO:2000426	biological_process negative regulation of apoptotic cell clearance	1/1227	2/21724	0.109775	0.461161	0.452472	ENSG00000186074	1
GO:2000506	biological_process energy homeostasis	1/1227	2/21724	0.109775	0.461161	0.452472	ENSG00000157017	1
GO:2000570	biological_process positive regulation of T-helper 2 cell activation	1/1227	2/21724	0.109775	0.461161	0.452472	ENSG00000065675	1
GO:2000594	biological_process positive regulation of metanephric DCT cell differentiation	1/1227	2/21724	0.109775	0.461161	0.452472	ENSG00000075891	1
GO:2000628	biological_process regulation of miRNA metabolic process	1/1227	2/21724	0.109775	0.461161	0.452472	ENSG00000088247	1
GO:2000765	biological_process regulation of cytoplasmic translation	1/1227	2/21724	0.109775	0.461161	0.452472	ENSG00000161642	1
GO:2000824	biological_process negative regulation of DNA-binding transcription factor activity	1/1227	2/21724	0.109775	0.461161	0.452472	ENSG00000163909	1
GO:2001076	biological_process positive regulation of metanephric ureteric bud development	1/1227	2/21724	0.109775	0.461161	0.452472	ENSG00000176788	1
GO:2001162	biological_process positive regulation of histone H3-K79 methylation	1/1227	2/21724	0.109775	0.461161	0.452472	ENSG00000198730	1
GO:0000209	biological_process protein polyubiquitination	19/1227	248/21724	0.11003	0.461859	0.453156	ENSG00000070423/ENSG00000107854/ENSG00000107872/ENSG00000129084/ENSG00000132109/ENSG00000133874/ENSG00000134574/ENSG00000141279/ENSG00000145416/ENSG00000145860/ENSG00000147133/ENSG00000153827/ENSG00000159461/ENSG00000163013/ENSG00000165916/ENSG00000168894/ENSG00000175104/ENSG00000197329/ENSG00000197361	19
GO:0007605	biological_process sensory perception of sound	12/1227	143/21724	0.110487	0.4634	0.454668	ENSG00000090339/ENSG00000091536/ENSG00000106976/ENSG00000109062/ENSG00000134809/ENSG00000157087/ENSG00000169031/ENSG00000172809/ENSG00000174343/ENSG00000174804/ENSG00000197121/ENSG00000233276	12
GO:0006464	biological_process cellular protein modification process	10/1227	114/21724	0.110584	0.463434	0.454701	ENSG00000100271/ENSG00000100304/ENSG00000102178/ENSG00000104055/ENSG00000115486/ENSG00000124713/ENSG00000130725/ENSG00000156587/ENSG00000177181/ENSG00000182179	10
GO:0000159	cellular_component protein phosphatase type 2A complex	3/1227	21/21724	0.11219	0.467142	0.458339	ENSG00000112640/ENSG00000162783/ENSG00000221914	3
GO:0007031	biological_process peroxisome organization	3/1227	21/21724	0.11219	0.467142	0.458339	ENSG00000124587/ENSG00000162735/ENSG00000166575	3
GO:0007051	biological_process spindle organization	3/1227	21/21724	0.11219	0.467142	0.458339	ENSG00000153201/ENSG00000169220/ENSG00000178999	3
GO:0010460	biological_process positive regulation of heart rate	3/1227	21/21724	0.11219	0.467142	0.458339	ENSG00000049247/ENSG00000106688/ENSG00000284453	3
GO:0017022	molecular_function myosin binding	3/1227	21/21724	0.11219	0.467142	0.458339	ENSG00000067560/ENSG00000092439/ENSG00000134571	3
GO:0017075	molecular_function syntaxin-1 binding	3/1227	21/21724	0.11219	0.467142	0.458339	ENSG00000049245/ENSG00000147642/ENSG00000220205	3
GO:0030162	biological_process regulation of proteolysis	3/1227	21/21724	0.11219	0.467142	0.458339	ENSG00000151136/ENSG00000166016/ENSG00000186088	3
GO:0032402	biological_process melanosome transport	3/1227	21/21724	0.11219	0.467142	0.458339	ENSG00000125124/ENSG00000163093/ENSG00000197535	3
GO:0032869	biological_process cellular response to insulin stimulus	8/1227	86/21724	0.112301	0.467231	0.458427	ENSG00000084207/ENSG00000105647/ENSG00000119729/ENSG00000147465/ENSG00000169174/ENSG00000184811/ENSG00000197535/ENSG00000220205	8
GO:0001937	biological_process negative regulation of endothelial cell proliferation	4/1227	33/21724	0.113394	0.469893	0.461038	ENSG00000000005/ENSG00000157017/ENSG00000208005/ENSG00000284231	4
GO:0006402	biological_process mRNA catabolic process	4/1227	33/21724	0.113394	0.469893	0.461038	ENSG00000088247/ENSG00000198585/ENSG00000204388/ENSG00000204389	4
GO:0031122	biological_process cytoplasmic microtubule organization	4/1227	33/21724	0.113394	0.469893	0.461038	ENSG00000078674/ENSG00000103126/ENSG00000119878/ENSG00000137822	4
GO:0046907	biological_process intracellular transport	4/1227	33/21724	0.113394	0.469893	0.461038	ENSG00000134278/ENSG00000153201/ENSG00000163093/ENSG00000251569	4
GO:0090307	biological_process mitotic spindle assembly	4/1227	33/21724	0.113394	0.469893	0.461038	ENSG00000067560/ENSG00000101350/ENSG00000117399/ENSG00000137822	4
GO:0016607	cellular_component nuclear speck	31/1227	437/21724	0.113855	0.471424	0.462541	ENSG00000079616/ENSG00000084072/ENSG00000101161/ENSG00000104765/ENSG00000107902/ENSG00000110274/ENSG00000116350/ENSG00000120688/ENSG00000132155/ENSG00000135801/ENSG00000136450/ENSG00000138398/ENSG00000140262/ENSG00000143614/ENSG00000144597/ENSG00000146918/ENSG00000149016/ENSG00000152332/ENSG00000153827/ENSG00000157540/ENSG00000160201/ENSG00000162231/ENSG00000169217/ENSG00000171953/ENSG00000176788…	31
GO:0016459	cellular_component myosin complex	6/1227	59/21724	0.114762	0.474803	0.465857	ENSG00000091536/ENSG00000128833/ENSG00000128849/ENSG00000180209/ENSG00000197535/ENSG00000264364	6
GO:0033683	biological_process nucleotide-excision repair, DNA incision	5/1227	46/21724	0.116245	0.480551	0.471496	ENSG00000110768/ENSG00000131778/ENSG00000132646/ENSG00000134574/ENSG00000158290	5
GO:0005930	cellular_component axoneme	8/1227	87/21724	0.117929	0.487128	0.477949	ENSG00000075945/ENSG00000085978/ENSG00000118965/ENSG00000119333/ENSG00000143951/ENSG00000163093/ENSG00000171595/ENSG00000171962	8
GO:0005769	cellular_component early endosome	19/1227	251/21724	0.119611	0.493681	0.484378	ENSG00000058063/ENSG00000076864/ENSG00000089063/ENSG00000102879/ENSG00000102882/ENSG00000107263/ENSG00000118640/ENSG00000125633/ENSG00000131165/ENSG00000135631/ENSG00000135823/ENSG00000136813/ENSG00000136986/ENSG00000138592/ENSG00000143376/ENSG00000169174/ENSG00000187957/ENSG00000197535/ENSG00000253313	19
GO:0044325	molecular_function ion channel binding	10/1227	116/21724	0.120248	0.494801	0.485477	ENSG00000100300/ENSG00000108961/ENSG00000113448/ENSG00000119782/ENSG00000158445/ENSG00000164924/ENSG00000175544/ENSG00000176076/ENSG00000176406/ENSG00000196459	10
GO:0003725	molecular_function double-stranded RNA binding	6/1227	60/21724	0.121797	0.494801	0.485477	ENSG00000115267/ENSG00000124214/ENSG00000141367/ENSG00000149577/ENSG00000174953/ENSG00000257103	6
GO:0003841	molecular_function 1-acylglycerol-3-phosphate O-acyltransferase activity	4/1227	34/21724	0.123097	0.494801	0.485477	ENSG00000026652/ENSG00000102125/ENSG00000111684/ENSG00000158669	4
GO:0071549	biological_process cellular response to dexamethasone stimulus	4/1227	34/21724	0.123097	0.494801	0.485477	ENSG00000090339/ENSG00000144713/ENSG00000147465/ENSG00000187840	4
GO:0004843	molecular_function thiol-dependent ubiquitin-specific protease activity	8/1227	88/21724	0.123705	0.494801	0.485477	ENSG00000090686/ENSG00000111667/ENSG00000114316/ENSG00000136878/ENSG00000138592/ENSG00000140455/ENSG00000143409/ENSG00000154124	8
GO:0007368	biological_process determination of left/right symmetry	7/1227	74/21724	0.123784	0.494801	0.485477	ENSG00000101350/ENSG00000103126/ENSG00000107882/ENSG00000115170/ENSG00000171595/ENSG00000203877/ENSG00000214513	7
GO:0006631	biological_process fatty acid metabolic process	13/1227	161/21724	0.123934	0.494801	0.485477	ENSG00000066322/ENSG00000068366/ENSG00000083807/ENSG00000100294/ENSG00000116353/ENSG00000125652/ENSG00000133835/ENSG00000136881/ENSG00000143554/ENSG00000148334/ENSG00000158669/ENSG00000164398/ENSG00000176715	13
GO:0045171	cellular_component intercellular bridge	5/1227	47/21724	0.124402	0.494801	0.485477	ENSG00000025770/ENSG00000107290/ENSG00000111737/ENSG00000127837/ENSG00000144597	5
GO:0050918	biological_process positive chemotaxis	5/1227	47/21724	0.124402	0.494801	0.485477	ENSG00000102879/ENSG00000134339/ENSG00000138685/ENSG00000173432/ENSG00000255071	5
GO:0051496	biological_process positive regulation of stress fiber assembly	5/1227	47/21724	0.124402	0.494801	0.485477	ENSG00000067560/ENSG00000156735/ENSG00000165699/ENSG00000175175/ENSG00000198844	5
GO:0000244	biological_process spliceosomal tri-snRNP complex assembly	3/1227	22/21724	0.124725	0.494801	0.485477	ENSG00000101161/ENSG00000114316/ENSG00000169217	3
GO:0005868	cellular_component cytoplasmic dynein complex	3/1227	22/21724	0.124725	0.494801	0.485477	ENSG00000119333/ENSG00000144635/ENSG00000264364	3
GO:0008375	molecular_function acetylglucosaminyltransferase activity	3/1227	22/21724	0.124725	0.494801	0.485477	ENSG00000144647/ENSG00000147162/ENSG00000152127	3
GO:0030159	molecular_function receptor signaling complex scaffold activity	3/1227	22/21724	0.124725	0.494801	0.485477	ENSG00000008294/ENSG00000103126/ENSG00000169220	3
GO:0042832	biological_process defense response to protozoan	3/1227	22/21724	0.124725	0.494801	0.485477	ENSG00000143669/ENSG00000206047/ENSG00000240247	3
GO:0043011	biological_process myeloid dendritic cell differentiation	3/1227	22/21724	0.124725	0.494801	0.485477	ENSG00000066336/ENSG00000164400/ENSG00000175104	3
GO:0001886	biological_process endothelial cell morphogenesis	2/1227	11/21724	0.125045	0.494801	0.485477	ENSG00000000005/ENSG00000114790	2
GO:0005536	molecular_function glucose binding	2/1227	11/21724	0.125045	0.494801	0.485477	ENSG00000160211/ENSG00000169764	2
GO:0005832	cellular_component chaperonin-containing T-complex	2/1227	11/21724	0.125045	0.494801	0.485477	ENSG00000135624/ENSG00000146731	2
GO:0008239	molecular_function dipeptidyl-peptidase activity	2/1227	11/21724	0.125045	0.494801	0.485477	ENSG00000015413/ENSG00000078098	2
GO:0010469	biological_process regulation of signaling receptor activity	2/1227	11/21724	0.125045	0.494801	0.485477	ENSG00000113448/ENSG00000169174	2
GO:0017166	molecular_function vinculin binding	2/1227	11/21724	0.125045	0.494801	0.485477	ENSG00000089159/ENSG00000173402	2
GO:0019239	molecular_function deaminase activity	2/1227	11/21724	0.125045	0.494801	0.485477	ENSG00000132541/ENSG00000168803	2
GO:0030033	biological_process microvillus assembly	2/1227	11/21724	0.125045	0.494801	0.485477	ENSG00000109062/ENSG00000158987	2
GO:0030371	molecular_function translation repressor activity	2/1227	11/21724	0.125045	0.494801	0.485477	ENSG00000120727/ENSG00000187840	2
GO:0032688	biological_process negative regulation of interferon-beta production	2/1227	11/21724	0.125045	0.494801	0.485477	ENSG00000138032/ENSG00000183763	2
GO:0033120	biological_process positive regulation of RNA splicing	2/1227	11/21724	0.125045	0.494801	0.485477	ENSG00000107290/ENSG00000136450	2
GO:0033197	biological_process response to vitamin E	2/1227	11/21724	0.125045	0.494801	0.485477	ENSG00000119782/ENSG00000121691	2
GO:0034663	cellular_component endoplasmic reticulum chaperone complex	2/1227	11/21724	0.125045	0.494801	0.485477	ENSG00000166598/ENSG00000170476	2
GO:0042582	cellular_component azurophil granule	2/1227	11/21724	0.125045	0.494801	0.485477	ENSG00000122359/ENSG00000164821	2
GO:0042589	cellular_component zymogen granule membrane	2/1227	11/21724	0.125045	0.494801	0.485477	ENSG00000174992/ENSG00000220205	2
GO:0043249	biological_process erythrocyte maturation	2/1227	11/21724	0.125045	0.494801	0.485477	ENSG00000160211/ENSG00000166947	2
GO:0043295	molecular_function glutathione binding	2/1227	11/21724	0.125045	0.494801	0.485477	ENSG00000084207/ENSG00000148334	2
GO:0046135	biological_process pyrimidine nucleoside catabolic process	2/1227	11/21724	0.125045	0.494801	0.485477	ENSG00000007001/ENSG00000116981	2
GO:0046626	biological_process regulation of insulin receptor signaling pathway	2/1227	11/21724	0.125045	0.494801	0.485477	ENSG00000147162/ENSG00000165816	2
GO:0051775	biological_process response to redox state	2/1227	11/21724	0.125045	0.494801	0.485477	ENSG00000119782/ENSG00000134852	2
GO:0060009	biological_process Sertoli cell development	2/1227	11/21724	0.125045	0.494801	0.485477	ENSG00000133835/ENSG00000143552	2
GO:0060088	biological_process auditory receptor cell stereocilium organization	2/1227	11/21724	0.125045	0.494801	0.485477	ENSG00000109062/ENSG00000186862	2
GO:0061700	cellular_component GATOR2 complex	2/1227	11/21724	0.125045	0.494801	0.485477	ENSG00000157020/ENSG00000198198	2
GO:0070370	biological_process cellular heat acclimation	2/1227	11/21724	0.125045	0.494801	0.485477	ENSG00000204388/ENSG00000204389	2
GO:0070434	biological_process positive regulation of nucleotide-binding oligomerization domain containing 2 signaling pathway	2/1227	11/21724	0.125045	0.494801	0.485477	ENSG00000204388/ENSG00000204389	2
GO:0070914	biological_process UV-damage excision repair	2/1227	11/21724	0.125045	0.494801	0.485477	ENSG00000134574/ENSG00000158290	2
GO:0099738	cellular_component cell cortex region	2/1227	11/21724	0.125045	0.494801	0.485477	ENSG00000138107/ENSG00000159023	2
GO:1902260	biological_process negative regulation of delayed rectifier potassium channel activity	2/1227	11/21724	0.125045	0.494801	0.485477	ENSG00000283927/ENSG00000284453	2
GO:0004714	molecular_function transmembrane receptor protein tyrosine kinase activity	6/1227	61/21724	0.129038	0.494801	0.485477	ENSG00000037280/ENSG00000066056/ENSG00000162733/ENSG00000164078/ENSG00000171094/ENSG00000282278	6
GO:0007157	biological_process heterophilic cell-cell adhesion via plasma membrane cell adhesion molecules	6/1227	61/21724	0.129038	0.494801	0.485477	ENSG00000007908/ENSG00000013725/ENSG00000090339/ENSG00000161638/ENSG00000174175/ENSG00000176020	6
GO:0031124	biological_process mRNA 3'-end processing	6/1227	61/21724	0.129038	0.494801	0.485477	ENSG00000101811/ENSG00000116350/ENSG00000125351/ENSG00000136450/ENSG00000160201/ENSG00000167005	6
GO:0005814	cellular_component centriole	11/1227	133/21724	0.131836	0.494801	0.485477	ENSG00000046651/ENSG00000051825/ENSG00000078674/ENSG00000110274/ENSG00000111554/ENSG00000119333/ENSG00000135205/ENSG00000138107/ENSG00000139323/ENSG00000204388/ENSG00000204389	11
GO:0004402	molecular_function histone acetyltransferase activity	5/1227	48/21724	0.132816	0.494801	0.485477	ENSG00000134852/ENSG00000135801/ENSG00000147133/ENSG00000162227/ENSG00000172977	5
GO:0006094	biological_process gluconeogenesis	5/1227	48/21724	0.132816	0.494801	0.485477	ENSG00000111640/ENSG00000111669/ENSG00000111674/ENSG00000136872/ENSG00000149925	5
GO:0006654	biological_process phosphatidic acid biosynthetic process	5/1227	48/21724	0.132816	0.494801	0.485477	ENSG00000026652/ENSG00000085788/ENSG00000097033/ENSG00000116711/ENSG00000158669	5
GO:0008307	molecular_function structural constituent of muscle	5/1227	48/21724	0.132816	0.494801	0.485477	ENSG00000134571/ENSG00000143549/ENSG00000154553/ENSG00000173402/ENSG00000180209	5
GO:0032956	biological_process regulation of actin cytoskeleton organization	5/1227	48/21724	0.132816	0.494801	0.485477	ENSG00000046653/ENSG00000067560/ENSG00000102879/ENSG00000119729/ENSG00000162738	5
GO:0061077	biological_process chaperone-mediated protein folding	5/1227	48/21724	0.132816	0.494801	0.485477	ENSG00000119782/ENSG00000135624/ENSG00000136827/ENSG00000146731/ENSG00000162735	5
GO:0000077	biological_process DNA damage checkpoint	4/1227	35/21724	0.133138	0.494801	0.485477	ENSG00000067369/ENSG00000134852/ENSG00000172613/ENSG00000179295	4
GO:0001784	molecular_function phosphotyrosine residue binding	4/1227	35/21724	0.133138	0.494801	0.485477	ENSG00000087266/ENSG00000102882/ENSG00000105647/ENSG00000111679	4
GO:0005875	cellular_component microtubule associated complex	4/1227	35/21724	0.133138	0.494801	0.485477	ENSG00000089159/ENSG00000124214/ENSG00000138107/ENSG00000264364	4
GO:0016788	molecular_function hydrolase activity, acting on ester bonds	4/1227	35/21724	0.133138	0.494801	0.485477	ENSG00000157014/ENSG00000170835/ENSG00000197121/ENSG00000272410	4
GO:0044183	molecular_function protein folding chaperone	4/1227	35/21724	0.133138	0.494801	0.485477	ENSG00000135624/ENSG00000146731/ENSG00000204388/ENSG00000204389	4
GO:1902042	biological_process negative regulation of extrinsic apoptotic signaling pathway via death domain receptors	4/1227	35/21724	0.133138	0.494801	0.485477	ENSG00000090339/ENSG00000132155/ENSG00000135926/ENSG00000233276	4
GO:0008380	biological_process RNA splicing	23/1227	318/21724	0.134524	0.494801	0.485477	ENSG00000084072/ENSG00000088247/ENSG00000101161/ENSG00000115128/ENSG00000116350/ENSG00000120688/ENSG00000122085/ENSG00000132485/ENSG00000134748/ENSG00000136450/ENSG00000138398/ENSG00000139168/ENSG00000141759/ENSG00000143368/ENSG00000159409/ENSG00000160201/ENSG00000162664/ENSG00000168883/ENSG00000169217/ENSG00000169813/ENSG00000175324/ENSG00000183258/ENSG00000204392	23
GO:0003774	molecular_function motor activity	10/1227	119/21724	0.135585	0.494801	0.485477	ENSG00000079616/ENSG00000091536/ENSG00000128833/ENSG00000128849/ENSG00000144635/ENSG00000165115/ENSG00000171595/ENSG00000197535/ENSG00000197892/ENSG00000264364	10
GO:0043195	cellular_component terminal bouton	6/1227	62/21724	0.136482	0.494801	0.485477	ENSG00000101152/ENSG00000105649/ENSG00000135823/ENSG00000155093/ENSG00000159164/ENSG00000175544	6
GO:0008144	molecular_function drug binding	7/1227	76/21724	0.136981	0.494801	0.485477	ENSG00000084207/ENSG00000087250/ENSG00000113448/ENSG00000125148/ENSG00000156136/ENSG00000186642/ENSG00000243678	7
GO:0018105	biological_process peptidyl-serine phosphorylation	12/1227	149/21724	0.13718	0.494801	0.485477	ENSG00000065675/ENSG00000099308/ENSG00000102882/ENSG00000147133/ENSG00000152332/ENSG00000157106/ENSG00000157540/ENSG00000160447/ENSG00000164076/ENSG00000164776/ENSG00000211455/ENSG00000214872	12
GO:0000715	biological_process nucleotide-excision repair, DNA damage recognition	3/1227	23/21724	0.137736	0.494801	0.485477	ENSG00000111652/ENSG00000134574/ENSG00000158290	3
GO:0004602	molecular_function glutathione peroxidase activity	3/1227	23/21724	0.137736	0.494801	0.485477	ENSG00000084207/ENSG00000116157/ENSG00000233276	3
GO:0005086	molecular_function ARF guanyl-nucleotide exchange factor activity	3/1227	23/21724	0.137736	0.494801	0.485477	ENSG00000059915/ENSG00000103657/ENSG00000107862	3
GO:0005487	molecular_function structural constituent of nuclear pore	3/1227	23/21724	0.137736	0.494801	0.485477	ENSG00000069248/ENSG00000125351/ENSG00000162231	3
GO:0005682	cellular_component U5 snRNP	3/1227	23/21724	0.137736	0.494801	0.485477	ENSG00000101161/ENSG00000141759/ENSG00000169217	3
GO:0006672	biological_process ceramide metabolic process	3/1227	23/21724	0.137736	0.494801	0.485477	ENSG00000104763/ENSG00000113163/ENSG00000167769	3
GO:0006796	biological_process phosphate-containing compound metabolic process	3/1227	23/21724	0.137736	0.494801	0.485477	ENSG00000107902/ENSG00000133731/ENSG00000151689	3
GO:0030520	biological_process intracellular estrogen receptor signaling pathway	3/1227	23/21724	0.137736	0.494801	0.485477	ENSG00000206047/ENSG00000239839/ENSG00000240247	3
GO:0030742	molecular_function GTP-dependent protein binding	3/1227	23/21724	0.137736	0.494801	0.485477	ENSG00000105649/ENSG00000158987/ENSG00000166747	3
GO:0030983	molecular_function mismatched DNA binding	3/1227	23/21724	0.137736	0.494801	0.485477	ENSG00000139372/ENSG00000204410/ENSG00000255152	3
GO:0031674	cellular_component I band	3/1227	23/21724	0.137736	0.494801	0.485477	ENSG00000149925/ENSG00000171100/ENSG00000214872	3
GO:0032094	biological_process response to food	3/1227	23/21724	0.137736	0.494801	0.485477	ENSG00000148339/ENSG00000160211/ENSG00000166575	3
GO:0035097	cellular_component histone methyltransferase complex	3/1227	23/21724	0.137736	0.494801	0.485477	ENSG00000110851/ENSG00000129691/ENSG00000280789	3
GO:0042274	biological_process ribosomal small subunit biogenesis	3/1227	23/21724	0.137736	0.494801	0.485477	ENSG00000087269/ENSG00000124541/ENSG00000126749	3
GO:0044458	biological_process motile cilium assembly	3/1227	23/21724	0.137736	0.494801	0.485477	ENSG00000119636/ENSG00000163093/ENSG00000214513	3
GO:1901687	biological_process glutathione derivative biosynthetic process	3/1227	23/21724	0.137736	0.494801	0.485477	ENSG00000065621/ENSG00000084207/ENSG00000148834	3
GO:0005544	molecular_function calcium-dependent phospholipid binding	5/1227	49/21724	0.141477	0.494801	0.485477	ENSG00000102362/ENSG00000116711/ENSG00000122359/ENSG00000143412/ENSG00000149927	5
GO:0051591	biological_process response to cAMP	5/1227	49/21724	0.141477	0.494801	0.485477	ENSG00000134333/ENSG00000172270/ENSG00000173039/ENSG00000179094/ENSG00000239672	5
GO:0030198	biological_process extracellular matrix organization	16/1227	211/21724	0.142192	0.494801	0.485477	ENSG00000076662/ENSG00000077150/ENSG00000090339/ENSG00000105371/ENSG00000105376/ENSG00000130714/ENSG00000132031/ENSG00000138685/ENSG00000142798/ENSG00000161638/ENSG00000162733/ENSG00000169031/ENSG00000172270/ENSG00000173402/ENSG00000198759/ENSG00000224470	16
GO:0046982	molecular_function protein heterodimerization activity	36/1227	529/21724	0.142471	0.494801	0.485477	ENSG00000076554/ENSG00000077044/ENSG00000087274/ENSG00000100290/ENSG00000100485/ENSG00000104765/ENSG00000105647/ENSG00000115271/ENSG00000120837/ENSG00000132155/ENSG00000134070/ENSG00000138079/ENSG00000140262/ENSG00000143458/ENSG00000147133/ENSG00000151136/ENSG00000158445/ENSG00000159307/ENSG00000160199/ENSG00000162227/ENSG00000163909/ENSG00000166016/ENSG00000168092/ENSG00000173039/ENSG00000174804…	36
GO:0005977	biological_process glycogen metabolic process	4/1227	36/21724	0.143502	0.494801	0.485477	ENSG00000124713/ENSG00000164776/ENSG00000169764/ENSG00000172531	4
GO:0008219	biological_process cell death	4/1227	36/21724	0.143502	0.494801	0.485477	ENSG00000050628/ENSG00000110321/ENSG00000173327/ENSG00000197540	4
GO:0001833	biological_process inner cell mass cell proliferation	2/1227	12/21724	0.144666	0.494801	0.485477	ENSG00000146918/ENSG00000147536	2
GO:0003016	biological_process respiratory system process	2/1227	12/21724	0.144666	0.494801	0.485477	ENSG00000037280/ENSG00000105649	2
GO:0008235	molecular_function metalloexopeptidase activity	2/1227	12/21724	0.144666	0.494801	0.485477	ENSG00000015413/ENSG00000198585	2
GO:0008347	biological_process glial cell migration	2/1227	12/21724	0.144666	0.494801	0.485477	ENSG00000100300/ENSG00000132561	2
GO:0008417	molecular_function fucosyltransferase activity	2/1227	12/21724	0.144666	0.494801	0.485477	ENSG00000172728/ENSG00000176920	2
GO:0010459	biological_process negative regulation of heart rate	2/1227	12/21724	0.144666	0.494801	0.485477	ENSG00000049247/ENSG00000119782	2
GO:0015075	molecular_function ion transmembrane transporter activity	2/1227	12/21724	0.144666	0.494801	0.485477	ENSG00000058063/ENSG00000107819	2
GO:0017154	molecular_function semaphorin receptor activity	2/1227	12/21724	0.144666	0.494801	0.485477	ENSG00000130827/ENSG00000196576	2
GO:0018022	biological_process peptidyl-lysine methylation	2/1227	12/21724	0.144666	0.494801	0.485477	ENSG00000100483/ENSG00000203791	2
GO:0030137	cellular_component COPI-coated vesicle	2/1227	12/21724	0.144666	0.494801	0.485477	ENSG00000129083/ENSG00000138107	2
GO:0032045	cellular_component guanyl-nucleotide exchange factor complex	2/1227	12/21724	0.144666	0.494801	0.485477	ENSG00000152689/ENSG00000164253	2
GO:0034329	biological_process cell junction assembly	2/1227	12/21724	0.144666	0.494801	0.485477	ENSG00000062716/ENSG00000169756	2
GO:0035970	biological_process peptidyl-threonine dephosphorylation	2/1227	12/21724	0.144666	0.494801	0.485477	ENSG00000138032/ENSG00000175175	2
GO:0042301	molecular_function phosphate ion binding	2/1227	12/21724	0.144666	0.494801	0.485477	ENSG00000035687/ENSG00000173039	2
GO:0043422	molecular_function protein kinase B binding	2/1227	12/21724	0.144666	0.494801	0.485477	ENSG00000136450/ENSG00000175104	2
GO:0046039	biological_process GTP metabolic process	2/1227	12/21724	0.144666	0.494801	0.485477	ENSG00000119729/ENSG00000147853	2
GO:0048489	biological_process synaptic vesicle transport	2/1227	12/21724	0.144666	0.494801	0.485477	ENSG00000089063/ENSG00000136827	2
GO:0050884	biological_process neuromuscular process controlling posture	2/1227	12/21724	0.144666	0.494801	0.485477	ENSG00000127838/ENSG00000167371	2
GO:0051085	biological_process chaperone cofactor-dependent protein refolding	2/1227	12/21724	0.144666	0.494801	0.485477	ENSG00000136816/ENSG00000136827	2
GO:0051279	biological_process regulation of release of sequestered calcium ion into cytosol	2/1227	12/21724	0.144666	0.494801	0.485477	ENSG00000102879/ENSG00000111679	2
GO:0052629	molecular_function phosphatidylinositol-3,5-bisphosphate 3-phosphatase activity	2/1227	12/21724	0.144666	0.494801	0.485477	ENSG00000063601/ENSG00000171100	2
GO:0060055	biological_process angiogenesis involved in wound healing	2/1227	12/21724	0.144666	0.494801	0.485477	ENSG00000173402/ENSG00000233276	2
GO:0072643	biological_process interferon-gamma secretion	2/1227	12/21724	0.144666	0.494801	0.485477	ENSG00000026950/ENSG00000186470	2
GO:0090063	biological_process positive regulation of microtubule nucleation	2/1227	12/21724	0.144666	0.494801	0.485477	ENSG00000204388/ENSG00000204389	2
GO:1990023	cellular_component mitotic spindle midzone	2/1227	12/21724	0.144666	0.494801	0.485477	ENSG00000121621/ENSG00000178999	2
GO:2000300	biological_process regulation of synaptic vesicle exocytosis	2/1227	12/21724	0.144666	0.494801	0.485477	ENSG00000138078/ENSG00000176406	2
GO:0006461	biological_process protein-containing complex assembly	11/1227	136/21724	0.146928	0.494801	0.485477	ENSG00000049245/ENSG00000075945/ENSG00000102882/ENSG00000109062/ENSG00000116544/ENSG00000123338/ENSG00000137822/ENSG00000159023/ENSG00000175104/ENSG00000187741/ENSG00000220205	11
GO:0016853	molecular_function isomerase activity	11/1227	136/21724	0.146928	0.494801	0.485477	ENSG00000084072/ENSG00000110711/ENSG00000111669/ENSG00000119782/ENSG00000131013/ENSG00000133835/ENSG00000138398/ENSG00000148334/ENSG00000165832/ENSG00000178922/ENSG00000185615	11
GO:0007018	biological_process microtubule-based movement	8/1227	92/21724	0.14824	0.494801	0.485477	ENSG00000075945/ENSG00000079616/ENSG00000101350/ENSG00000121621/ENSG00000141367/ENSG00000144635/ENSG00000165115/ENSG00000197892	8
GO:0003713	molecular_function transcription coactivator activity	20/1227	275/21724	0.148664	0.494801	0.485477	ENSG00000005889/ENSG00000015153/ENSG00000025434/ENSG00000077150/ENSG00000082014/ENSG00000101161/ENSG00000105204/ENSG00000110711/ENSG00000111653/ENSG00000111727/ENSG00000118263/ENSG00000123405/ENSG00000125651/ENSG00000130726/ENSG00000135801/ENSG00000147133/ENSG00000152944/ENSG00000162227/ENSG00000171456/ENSG00000172977	20
GO:0001085	molecular_function RNA polymerase II transcription factor binding	5/1227	50/21724	0.150376	0.494801	0.485477	ENSG00000066336/ENSG00000149480/ENSG00000149922/ENSG00000165702/ENSG00000220201	5
GO:0001540	molecular_function amyloid-beta binding	5/1227	50/21724	0.150376	0.494801	0.485477	ENSG00000078596/ENSG00000116544/ENSG00000174804/ENSG00000186088/ENSG00000186318	5
GO:0030145	molecular_function manganese ion binding	5/1227	50/21724	0.150376	0.494801	0.485477	ENSG00000103502/ENSG00000133731/ENSG00000137193/ENSG00000138032/ENSG00000198585	5
GO:0006090	biological_process pyruvate metabolic process	3/1227	24/21724	0.151182	0.494801	0.485477	ENSG00000134333/ENSG00000166796/ENSG00000172270	3
GO:0006607	biological_process NLS-bearing protein import into nucleus	3/1227	24/21724	0.151182	0.494801	0.485477	ENSG00000153201/ENSG00000173402/ENSG00000182481	3
GO:0007029	biological_process endoplasmic reticulum organization	3/1227	24/21724	0.151182	0.494801	0.485477	ENSG00000062716/ENSG00000113163/ENSG00000136816	3
GO:0015035	molecular_function protein disulfide oxidoreductase activity	3/1227	24/21724	0.151182	0.494801	0.485477	ENSG00000108010/ENSG00000148334/ENSG00000173221	3
GO:0030687	cellular_component preribosome, large subunit precursor	3/1227	24/21724	0.151182	0.494801	0.485477	ENSG00000117395/ENSG00000127837/ENSG00000198042	3
GO:0030695	molecular_function GTPase regulator activity	3/1227	24/21724	0.151182	0.494801	0.485477	ENSG00000076864/ENSG00000169220/ENSG00000242173	3
GO:0035108	biological_process limb morphogenesis	3/1227	24/21724	0.151182	0.494801	0.485477	ENSG00000128714/ENSG00000131127/ENSG00000174279	3
GO:0043523	biological_process regulation of neuron apoptotic process	3/1227	24/21724	0.151182	0.494801	0.485477	ENSG00000160211/ENSG00000169174/ENSG00000233276	3
GO:0046856	biological_process phosphatidylinositol dephosphorylation	3/1227	24/21724	0.151182	0.494801	0.485477	ENSG00000063601/ENSG00000171100/ENSG00000211456	3
GO:0048741	biological_process skeletal muscle fiber development	3/1227	24/21724	0.151182	0.494801	0.485477	ENSG00000187957/ENSG00000233276/ENSG00000239474	3
GO:0006405	biological_process RNA export from nucleus	6/1227	64/21724	0.151953	0.494801	0.485477	ENSG00000116350/ENSG00000125351/ENSG00000136450/ENSG00000153201/ENSG00000160201/ENSG00000162231	6
GO:0006909	biological_process phagocytosis	6/1227	64/21724	0.151953	0.494801	0.485477	ENSG00000076662/ENSG00000102879/ENSG00000105376/ENSG00000122359/ENSG00000158985/ENSG00000197622	6
GO:0021766	biological_process hippocampus development	6/1227	64/21724	0.151953	0.494801	0.485477	ENSG00000040199/ENSG00000125124/ENSG00000130827/ENSG00000165699/ENSG00000171094/ENSG00000239672	6
GO:0042472	biological_process inner ear morphogenesis	6/1227	64/21724	0.151953	0.494801	0.485477	ENSG00000075891/ENSG00000091536/ENSG00000125629/ENSG00000159842/ENSG00000164930/ENSG00000174343	6
GO:0046777	biological_process protein autophosphorylation	14/1227	183/21724	0.154067	0.494801	0.485477	ENSG00000037280/ENSG00000092439/ENSG00000115687/ENSG00000130726/ENSG00000137193/ENSG00000147133/ENSG00000152332/ENSG00000157106/ENSG00000157540/ENSG00000162733/ENSG00000171094/ENSG00000173327/ENSG00000178999/ENSG00000243678	14
GO:0005547	molecular_function phosphatidylinositol-3,4,5-trisphosphate binding	4/1227	37/21724	0.15417	0.494801	0.485477	ENSG00000047365/ENSG00000107862/ENSG00000147162/ENSG00000186635	4
GO:0006294	biological_process nucleotide-excision repair, preincision complex assembly	4/1227	37/21724	0.15417	0.494801	0.485477	ENSG00000110768/ENSG00000131778/ENSG00000134574/ENSG00000158290	4
GO:0016592	cellular_component mediator complex	4/1227	37/21724	0.15417	0.494801	0.485477	ENSG00000144893/ENSG00000152944/ENSG00000159479/ENSG00000185324	4
GO:0042056	molecular_function chemoattractant activity	4/1227	37/21724	0.15417	0.494801	0.485477	ENSG00000134339/ENSG00000138685/ENSG00000173432/ENSG00000255071	4
GO:0061025	biological_process membrane fusion	4/1227	37/21724	0.15417	0.494801	0.485477	ENSG00000049245/ENSG00000106976/ENSG00000115271/ENSG00000220205	4
GO:0070888	molecular_function E-box binding	4/1227	37/21724	0.15417	0.494801	0.485477	ENSG00000029153/ENSG00000134852/ENSG00000140262/ENSG00000179094	4
GO:0070125	biological_process mitochondrial translational elongation	8/1227	93/21724	0.154719	0.494801	0.485477	ENSG00000055950/ENSG00000086504/ENSG00000105364/ENSG00000114686/ENSG00000136897/ENSG00000143436/ENSG00000147586/ENSG00000239789	8
GO:0006468	biological_process protein phosphorylation	43/1227	649/21724	0.156418	0.494801	0.485477	ENSG00000000457/ENSG00000037280/ENSG00000065675/ENSG00000066056/ENSG00000085511/ENSG00000092439/ENSG00000099308/ENSG00000100490/ENSG00000102882/ENSG00000105204/ENSG00000105397/ENSG00000114670/ENSG00000115170/ENSG00000115687/ENSG00000125388/ENSG00000128165/ENSG00000130726/ENSG00000132155/ENSG00000134070/ENSG00000137193/ENSG00000138399/ENSG00000147133/ENSG00000149930/ENSG00000152332/ENSG00000157106…	43
GO:0016337	biological_process cell-cell adhesion	9/1227	108/21724	0.156763	0.494801	0.485477	ENSG00000060656/ENSG00000062716/ENSG00000076662/ENSG00000090339/ENSG00000102359/ENSG00000105371/ENSG00000105376/ENSG00000107263/ENSG00000143412	9
GO:0035335	biological_process peptidyl-tyrosine dephosphorylation	9/1227	108/21724	0.156763	0.494801	0.485477	ENSG00000060656/ENSG00000063601/ENSG00000100526/ENSG00000111679/ENSG00000133878/ENSG00000139318/ENSG00000155093/ENSG00000171100/ENSG00000179295	9
GO:0043154	biological_process negative regulation of cysteine-type endopeptidase activity involved in apoptotic process	7/1227	79/21724	0.157996	0.494801	0.485477	ENSG00000015413/ENSG00000075891/ENSG00000087250/ENSG00000132155/ENSG00000145779/ENSG00000170540/ENSG00000233276	7
GO:0015631	molecular_function tubulin binding	5/1227	51/21724	0.159503	0.494801	0.485477	ENSG00000136861/ENSG00000143363/ENSG00000149925/ENSG00000156531/ENSG00000173402	5
GO:0019005	cellular_component SCF ubiquitin ligase complex	5/1227	51/21724	0.159503	0.494801	0.485477	ENSG00000107872/ENSG00000132109/ENSG00000151136/ENSG00000166016/ENSG00000197361	5
GO:0030148	biological_process sphingolipid biosynthetic process	5/1227	51/21724	0.159503	0.494801	0.485477	ENSG00000063176/ENSG00000066322/ENSG00000113163/ENSG00000143418/ENSG00000167769	5
GO:0000781	cellular_component chromosome, telomeric region	6/1227	65/21724	0.159969	0.494801	0.485477	ENSG00000067369/ENSG00000107290/ENSG00000107854/ENSG00000174953/ENSG00000178971/ENSG00000198887	6
GO:0000189	biological_process obsolete MAPK import into nucleus	1/1227	3/21724	0.160061	0.494801	0.485477	ENSG00000102882	1
GO:0000271	biological_process polysaccharide biosynthetic process	1/1227	3/21724	0.160061	0.494801	0.485477	ENSG00000120820	1
GO:0000472	biological_process endonucleolytic cleavage to generate mature 5'-end of SSU-rRNA from (SSU-rRNA, 5.8S rRNA, LSU-rRNA)	1/1227	3/21724	0.160061	0.494801	0.485477	ENSG00000087269	1
GO:0000494	biological_process box C/D snoRNA 3'-end processing	1/1227	3/21724	0.160061	0.494801	0.485477	ENSG00000105202	1
GO:0000811	cellular_component GINS complex	1/1227	3/21724	0.160061	0.494801	0.485477	ENSG00000147536	1
GO:0001546	biological_process preantral ovarian follicle growth	1/1227	3/21724	0.160061	0.494801	0.485477	ENSG00000174948	1
GO:0001547	biological_process antral ovarian follicle growth	1/1227	3/21724	0.160061	0.494801	0.485477	ENSG00000174948	1
GO:0002029	biological_process desensitization of G protein-coupled receptor signaling pathway	1/1227	3/21724	0.160061	0.494801	0.485477	ENSG00000125388	1
GO:0002046	molecular_function opsin binding	1/1227	3/21724	0.160061	0.494801	0.485477	ENSG00000130561	1
GO:0002141	cellular_component stereocilia ankle link	1/1227	3/21724	0.160061	0.494801	0.485477	ENSG00000186862	1
GO:0002178	cellular_component palmitoyltransferase complex	1/1227	3/21724	0.160061	0.494801	0.485477	ENSG00000147533	1
GO:0002188	biological_process translation reinitiation	1/1227	3/21724	0.160061	0.494801	0.485477	ENSG00000232119	1
GO:0002215	biological_process defense response to nematode	1/1227	3/21724	0.160061	0.494801	0.485477	ENSG00000186652	1
GO:0002291	biological_process T cell activation via T cell receptor contact with antigen bound to MHC molecule on antigen presenting cell	1/1227	3/21724	0.160061	0.494801	0.485477	ENSG00000090339	1
GO:0002317	biological_process plasma cell differentiation	1/1227	3/21724	0.160061	0.494801	0.485477	ENSG00000078596	1
GO:0002367	biological_process cytokine production involved in immune response	1/1227	3/21724	0.160061	0.494801	0.485477	ENSG00000153029	1
GO:0002457	biological_process T cell antigen processing and presentation	1/1227	3/21724	0.160061	0.494801	0.485477	ENSG00000090339	1
GO:0002685	biological_process regulation of leukocyte migration	1/1227	3/21724	0.160061	0.494801	0.485477	ENSG00000186810	1
GO:0002924	biological_process negative regulation of humoral immune response mediated by circulating immunoglobulin	1/1227	3/21724	0.160061	0.494801	0.485477	ENSG00000111679	1
GO:0003274	biological_process endocardial cushion fusion	1/1227	3/21724	0.160061	0.494801	0.485477	ENSG00000115170	1
GO:0003865	molecular_function 3-oxo-5-alpha-steroid 4-dehydrogenase activity	1/1227	3/21724	0.160061	0.494801	0.485477	ENSG00000128039	1
GO:0003872	molecular_function 6-phosphofructokinase activity	1/1227	3/21724	0.160061	0.494801	0.485477	ENSG00000141959	1
GO:0004161	molecular_function dimethylallyltranstransferase activity	1/1227	3/21724	0.160061	0.494801	0.485477	ENSG00000043514	1
GO:0004307	molecular_function ethanolaminephosphotransferase activity	1/1227	3/21724	0.160061	0.494801	0.485477	ENSG00000151665	1
GO:0004416	molecular_function hydroxyacylglutathione hydrolase activity	1/1227	3/21724	0.160061	0.494801	0.485477	ENSG00000127838	1
GO:0004802	molecular_function transketolase activity	1/1227	3/21724	0.160061	0.494801	0.485477	ENSG00000151005	1
GO:0004809	molecular_function tRNA (guanine-N2-)-methyltransferase activity	1/1227	3/21724	0.160061	0.494801	0.485477	ENSG00000066651	1
GO:0005094	molecular_function Rho GDP-dissociation inhibitor activity	1/1227	3/21724	0.160061	0.494801	0.485477	ENSG00000242173	1
GO:0005136	molecular_function interleukin-4 receptor binding	1/1227	3/21724	0.160061	0.494801	0.485477	ENSG00000186074	1
GO:0005457	molecular_function GDP-fucose transmembrane transporter activity	1/1227	3/21724	0.160061	0.494801	0.485477	ENSG00000205060	1
GO:0005863	cellular_component striated muscle myosin thick filament	1/1227	3/21724	0.160061	0.494801	0.485477	ENSG00000134571	1
GO:0005996	biological_process monosaccharide metabolic process	1/1227	3/21724	0.160061	0.494801	0.485477	ENSG00000085662	1
GO:0006011	biological_process UDP-glucose metabolic process	1/1227	3/21724	0.160061	0.494801	0.485477	ENSG00000169764	1
GO:0006116	biological_process NADH oxidation	1/1227	3/21724	0.160061	0.494801	0.485477	ENSG00000136872	1
GO:0006154	biological_process adenosine catabolic process	1/1227	3/21724	0.160061	0.494801	0.485477	ENSG00000168803	1
GO:0006210	biological_process thymine catabolic process	1/1227	3/21724	0.160061	0.494801	0.485477	ENSG00000119711	1
GO:0006272	biological_process leading strand elongation	1/1227	3/21724	0.160061	0.494801	0.485477	ENSG00000132646	1
GO:0006391	biological_process transcription initiation from mitochondrial promoter	1/1227	3/21724	0.160061	0.494801	0.485477	ENSG00000099821	1
GO:0006403	biological_process RNA localization	1/1227	3/21724	0.160061	0.494801	0.485477	ENSG00000101161	1
GO:0006407	biological_process rRNA export from nucleus	1/1227	3/21724	0.160061	0.494801	0.485477	ENSG00000165699	1
GO:0006565	biological_process L-serine catabolic process	1/1227	3/21724	0.160061	0.494801	0.485477	ENSG00000160200	1
GO:0006740	biological_process NADPH regeneration	1/1227	3/21724	0.160061	0.494801	0.485477	ENSG00000160211	1
GO:0006991	biological_process response to sterol depletion	1/1227	3/21724	0.160061	0.494801	0.485477	ENSG00000125629	1
GO:0007060	biological_process male meiosis chromosome segregation	1/1227	3/21724	0.160061	0.494801	0.485477	ENSG00000239642	1
GO:0008187	molecular_function poly-pyrimidine tract binding	1/1227	3/21724	0.160061	0.494801	0.485477	ENSG00000152332	1
GO:0008969	molecular_function protein histidine phosphatase activity	1/1227	3/21724	0.160061	0.494801	0.485477	ENSG00000107902	1
GO:0009051	biological_process pentose-phosphate shunt, oxidative branch	1/1227	3/21724	0.160061	0.494801	0.485477	ENSG00000160211	1
GO:0009166	biological_process nucleotide catabolic process	1/1227	3/21724	0.160061	0.494801	0.485477	ENSG00000007001	1
GO:0009187	biological_process cyclic nucleotide metabolic process	1/1227	3/21724	0.160061	0.494801	0.485477	ENSG00000113231	1
GO:0009648	biological_process photoperiodism	1/1227	3/21724	0.160061	0.494801	0.485477	ENSG00000134852	1
GO:0010041	biological_process response to iron(III) ion	1/1227	3/21724	0.160061	0.494801	0.485477	ENSG00000160211	1
GO:0010046	biological_process response to mycotoxin	1/1227	3/21724	0.160061	0.494801	0.485477	ENSG00000148346	1
GO:0010572	biological_process positive regulation of platelet activation	1/1227	3/21724	0.160061	0.494801	0.485477	ENSG00000174175	1
GO:0010609	biological_process mRNA localization resulting in posttranscriptional regulation of gene expression	1/1227	3/21724	0.160061	0.494801	0.485477	ENSG00000161642	1
GO:0014854	biological_process response to inactivity	1/1227	3/21724	0.160061	0.494801	0.485477	ENSG00000121691	1
GO:0015018	molecular_function galactosylgalactosylxylosylprotein 3-beta-glucuronosyltransferase activity	1/1227	3/21724	0.160061	0.494801	0.485477	ENSG00000149541	1
GO:0015114	molecular_function phosphate ion transmembrane transporter activity	1/1227	3/21724	0.160061	0.494801	0.485477	ENSG00000154122	1
GO:0015165	molecular_function pyrimidine nucleotide-sugar transmembrane transporter activity	1/1227	3/21724	0.160061	0.494801	0.485477	ENSG00000116704	1
GO:0015501	molecular_function glutamate:sodium symporter activity	1/1227	3/21724	0.160061	0.494801	0.485477	ENSG00000106688	1
GO:0015917	biological_process aminophospholipid transport	1/1227	3/21724	0.160061	0.494801	0.485477	ENSG00000058063	1
GO:0016185	biological_process synaptic vesicle budding from presynaptic endocytic zone membrane	1/1227	3/21724	0.160061	0.494801	0.485477	ENSG00000106976	1
GO:0016262	molecular_function protein N-acetylglucosaminyltransferase activity	1/1227	3/21724	0.160061	0.494801	0.485477	ENSG00000147162	1
GO:0016278	molecular_function lysine N-methyltransferase activity	1/1227	3/21724	0.160061	0.494801	0.485477	ENSG00000183955	1
GO:0016410	molecular_function N-acyltransferase activity	1/1227	3/21724	0.160061	0.494801	0.485477	ENSG00000136881	1
GO:0016508	molecular_function long-chain-enoyl-CoA hydratase activity	1/1227	3/21724	0.160061	0.494801	0.485477	ENSG00000133835	1
GO:0016684	molecular_function oxidoreductase activity, acting on peroxide as acceptor	1/1227	3/21724	0.160061	0.494801	0.485477	ENSG00000121691	1
GO:0016701	molecular_function oxidoreductase activity, acting on single donors with incorporation of molecular oxygen	1/1227	3/21724	0.160061	0.494801	0.485477	ENSG00000100253	1
GO:0016776	molecular_function phosphotransferase activity, phosphate group as acceptor	1/1227	3/21724	0.160061	0.494801	0.485477	ENSG00000147853	1
GO:0016807	molecular_function cysteine-type carboxypeptidase activity	1/1227	3/21724	0.160061	0.494801	0.485477	ENSG00000143409	1
GO:0018158	biological_process protein oxidation	1/1227	3/21724	0.160061	0.494801	0.485477	ENSG00000233276	1
GO:0018193	biological_process peptidyl-amino acid modification	1/1227	3/21724	0.160061	0.494801	0.485477	ENSG00000174939	1
GO:0018879	biological_process biphenyl metabolic process	1/1227	3/21724	0.160061	0.494801	0.485477	ENSG00000147465	1
GO:0018958	biological_process phenol-containing compound metabolic process	1/1227	3/21724	0.160061	0.494801	0.485477	ENSG00000147465	1
GO:0018963	biological_process phthalate metabolic process	1/1227	3/21724	0.160061	0.494801	0.485477	ENSG00000147465	1
GO:0019230	biological_process proprioception	1/1227	3/21724	0.160061	0.494801	0.485477	ENSG00000164900	1
GO:0019243	biological_process methylglyoxal catabolic process to D-lactate via S-lactoyl-glutathione	1/1227	3/21724	0.160061	0.494801	0.485477	ENSG00000127838	1
GO:0019448	biological_process L-cysteine catabolic process	1/1227	3/21724	0.160061	0.494801	0.485477	ENSG00000160200	1
GO:0019828	molecular_function aspartic-type endopeptidase inhibitor activity	1/1227	3/21724	0.160061	0.494801	0.485477	ENSG00000111640	1
GO:0019867	cellular_component outer membrane	1/1227	3/21724	0.160061	0.494801	0.485477	ENSG00000154122	1
GO:0021678	biological_process third ventricle development	1/1227	3/21724	0.160061	0.494801	0.485477	ENSG00000111678	1
GO:0021697	biological_process cerebellar cortex formation	1/1227	3/21724	0.160061	0.494801	0.485477	ENSG00000179295	1
GO:0021775	biological_process smoothened signaling pathway involved in ventral spinal cord interneuron specification	1/1227	3/21724	0.160061	0.494801	0.485477	ENSG00000107882	1
GO:0021776	biological_process smoothened signaling pathway involved in spinal cord motor neuron cell fate specification	1/1227	3/21724	0.160061	0.494801	0.485477	ENSG00000107882	1
GO:0022007	biological_process convergent extension involved in neural plate elongation	1/1227	3/21724	0.160061	0.494801	0.485477	ENSG00000162738	1
GO:0030144	molecular_function alpha-1,6-mannosylglycoprotein 6-beta-N-acetylglucosaminyltransferase activity	1/1227	3/21724	0.160061	0.494801	0.485477	ENSG00000152127	1
GO:0030550	molecular_function acetylcholine receptor inhibitor activity	1/1227	3/21724	0.160061	0.494801	0.485477	ENSG00000244355	1
GO:0030888	biological_process regulation of B cell proliferation	1/1227	3/21724	0.160061	0.494801	0.485477	ENSG00000170476	1
GO:0030956	cellular_component glutamyl-tRNA(Gln) amidotransferase complex	1/1227	3/21724	0.160061	0.494801	0.485477	ENSG00000130348	1
GO:0031084	cellular_component BLOC-2 complex	1/1227	3/21724	0.160061	0.494801	0.485477	ENSG00000110756	1
GO:0031281	biological_process positive regulation of cyclase activity	1/1227	3/21724	0.160061	0.494801	0.485477	ENSG00000102882	1
GO:0031339	biological_process negative regulation of vesicle fusion	1/1227	3/21724	0.160061	0.494801	0.485477	ENSG00000102879	1
GO:0031630	biological_process regulation of synaptic vesicle fusion to presynaptic active zone membrane	1/1227	3/21724	0.160061	0.494801	0.485477	ENSG00000105649	1
GO:0031664	biological_process regulation of lipopolysaccharide-mediated signaling pathway	1/1227	3/21724	0.160061	0.494801	0.485477	ENSG00000134744	1
GO:0031937	biological_process positive regulation of chromatin silencing	1/1227	3/21724	0.160061	0.494801	0.485477	ENSG00000198160	1
GO:0032139	molecular_function dinucleotide insertion or deletion binding	1/1227	3/21724	0.160061	0.494801	0.485477	ENSG00000132646	1
GO:0032252	biological_process secretory granule localization	1/1227	3/21724	0.160061	0.494801	0.485477	ENSG00000197535	1
GO:0032299	cellular_component ribonuclease H2 complex	1/1227	3/21724	0.160061	0.494801	0.485477	ENSG00000172922	1
GO:0032387	biological_process negative regulation of intracellular transport	1/1227	3/21724	0.160061	0.494801	0.485477	ENSG00000160202	1
GO:0032506	biological_process cytokinetic process	1/1227	3/21724	0.160061	0.494801	0.485477	ENSG00000122359	1
GO:0032527	biological_process protein exit from endoplasmic reticulum	1/1227	3/21724	0.160061	0.494801	0.485477	ENSG00000108961	1
GO:0032571	biological_process response to vitamin K	1/1227	3/21724	0.160061	0.494801	0.485477	ENSG00000198734	1
GO:0032602	biological_process chemokine production	1/1227	3/21724	0.160061	0.494801	0.485477	ENSG00000160224	1
GO:0032776	biological_process DNA methylation on cytosine	1/1227	3/21724	0.160061	0.494801	0.485477	ENSG00000142182	1
GO:0032937	cellular_component SREBP-SCAP-Insig complex	1/1227	3/21724	0.160061	0.494801	0.485477	ENSG00000125629	1
GO:0033159	biological_process negative regulation of protein import into nucleus, translocation	1/1227	3/21724	0.160061	0.494801	0.485477	ENSG00000186642	1
GO:0033218	molecular_function amide binding	1/1227	3/21724	0.160061	0.494801	0.485477	ENSG00000215021	1
GO:0033557	cellular_component Slx1-Slx4 complex	1/1227	3/21724	0.160061	0.494801	0.485477	ENSG00000132207	1
GO:0033596	cellular_component TSC1-TSC2 complex	1/1227	3/21724	0.160061	0.494801	0.485477	ENSG00000165699	1
GO:0033623	biological_process regulation of integrin activation	1/1227	3/21724	0.160061	0.494801	0.485477	ENSG00000174175	1
GO:0033688	biological_process regulation of osteoblast proliferation	1/1227	3/21724	0.160061	0.494801	0.485477	ENSG00000067560	1
GO:0034021	biological_process response to silicon dioxide	1/1227	3/21724	0.160061	0.494801	0.485477	ENSG00000164400	1
GO:0034140	biological_process negative regulation of toll-like receptor 3 signaling pathway	1/1227	3/21724	0.160061	0.494801	0.485477	ENSG00000135018	1
GO:0034190	molecular_function apolipoprotein receptor binding	1/1227	3/21724	0.160061	0.494801	0.485477	ENSG00000169174	1
GO:0034645	biological_process cellular macromolecule biosynthetic process	1/1227	3/21724	0.160061	0.494801	0.485477	ENSG00000110321	1
GO:0034770	biological_process histone H4-K20 methylation	1/1227	3/21724	0.160061	0.494801	0.485477	ENSG00000183955	1
GO:0035359	biological_process negative regulation of peroxisome proliferator activated receptor signaling pathway	1/1227	3/21724	0.160061	0.494801	0.485477	ENSG00000171456	1
GO:0035411	biological_process regulation of canonical Wnt signaling pathway	1/1227	3/21724	0.160061	0.494801	0.485477	ENSG00000189319	1
GO:0035483	biological_process gastric emptying	1/1227	3/21724	0.160061	0.494801	0.485477	ENSG00000157017	1
GO:0035583	biological_process sequestering of TGFbeta in extracellular matrix	1/1227	3/21724	0.160061	0.494801	0.485477	ENSG00000049323	1
GO:0035794	biological_process positive regulation of mitochondrial membrane permeability	1/1227	3/21724	0.160061	0.494801	0.485477	ENSG00000104765	1
GO:0035809	biological_process regulation of urine volume	1/1227	3/21724	0.160061	0.494801	0.485477	ENSG00000085662	1
GO:0035880	biological_process embryonic nail plate morphogenesis	1/1227	3/21724	0.160061	0.494801	0.485477	ENSG00000164930	1
GO:0035939	molecular_function microsatellite binding	1/1227	3/21724	0.160061	0.494801	0.485477	ENSG00000163909	1
GO:0035973	biological_process aggrephagy	1/1227	3/21724	0.160061	0.494801	0.485477	ENSG00000135018	1
GO:0035990	biological_process tendon cell differentiation	1/1227	3/21724	0.160061	0.494801	0.485477	ENSG00000000005	1
GO:0036018	biological_process cellular response to erythropoietin	1/1227	3/21724	0.160061	0.494801	0.485477	ENSG00000125148	1
GO:0036041	molecular_function long-chain fatty acid binding	1/1227	3/21724	0.160061	0.494801	0.485477	ENSG00000132541	1
GO:0036195	cellular_component muscle cell projection membrane	1/1227	3/21724	0.160061	0.494801	0.485477	ENSG00000163466	1
GO:0036514	biological_process dopaminergic neuron axon guidance	1/1227	3/21724	0.160061	0.494801	0.485477	ENSG00000162738	1
GO:0036515	biological_process serotonergic neuron axon guidance	1/1227	3/21724	0.160061	0.494801	0.485477	ENSG00000162738	1
GO:0038145	biological_process macrophage colony-stimulating factor signaling pathway	1/1227	3/21724	0.160061	0.494801	0.485477	ENSG00000164078	1
GO:0038163	biological_process thrombopoietin-mediated signaling pathway	1/1227	3/21724	0.160061	0.494801	0.485477	ENSG00000117400	1
GO:0039529	biological_process RIG-I signaling pathway	1/1227	3/21724	0.160061	0.494801	0.485477	ENSG00000257103	1
GO:0042585	cellular_component germinal vesicle	1/1227	3/21724	0.160061	0.494801	0.485477	ENSG00000239605	1
GO:0042631	biological_process cellular response to water deprivation	1/1227	3/21724	0.160061	0.494801	0.485477	ENSG00000213445	1
GO:0042663	biological_process regulation of endodermal cell fate specification	1/1227	3/21724	0.160061	0.494801	0.485477	ENSG00000139318	1
GO:0042747	biological_process circadian sleep/wake cycle, REM sleep	1/1227	3/21724	0.160061	0.494801	0.485477	ENSG00000147465	1
GO:0042816	biological_process vitamin B6 metabolic process	1/1227	3/21724	0.160061	0.494801	0.485477	ENSG00000138356	1
GO:0043103	biological_process hypoxanthine salvage	1/1227	3/21724	0.160061	0.494801	0.485477	ENSG00000165704	1
GO:0043139	molecular_function 5'-3' DNA helicase activity	1/1227	3/21724	0.160061	0.494801	0.485477	ENSG00000107815	1
GO:0043331	biological_process response to dsRNA	1/1227	3/21724	0.160061	0.494801	0.485477	ENSG00000197329	1
GO:0043418	biological_process homocysteine catabolic process	1/1227	3/21724	0.160061	0.494801	0.485477	ENSG00000160200	1
GO:0043516	biological_process regulation of DNA damage response, signal transduction by p53 class mediator	1/1227	3/21724	0.160061	0.494801	0.485477	ENSG00000183955	1
GO:0043812	molecular_function phosphatidylinositol-4-phosphate phosphatase activity	1/1227	3/21724	0.160061	0.494801	0.485477	ENSG00000211456	1
GO:0043988	biological_process histone H3-S28 phosphorylation	1/1227	3/21724	0.160061	0.494801	0.485477	ENSG00000178999	1
GO:0044208	biological_process 'de novo' AMP biosynthetic process	1/1227	3/21724	0.160061	0.494801	0.485477	ENSG00000035687	1
GO:0044406	biological_process adhesion of symbiont to host	1/1227	3/21724	0.160061	0.494801	0.485477	ENSG00000090339	1
GO:0045588	biological_process positive regulation of gamma-delta T cell differentiation	1/1227	3/21724	0.160061	0.494801	0.485477	ENSG00000123338	1
GO:0045621	biological_process positive regulation of lymphocyte differentiation	1/1227	3/21724	0.160061	0.494801	0.485477	ENSG00000123338	1
GO:0045682	biological_process regulation of epidermis development	1/1227	3/21724	0.160061	0.494801	0.485477	ENSG00000243678	1
GO:0046005	biological_process positive regulation of circadian sleep/wake cycle, REM sleep	1/1227	3/21724	0.160061	0.494801	0.485477	ENSG00000049247	1
GO:0046010	biological_process positive regulation of circadian sleep/wake cycle, non-REM sleep	1/1227	3/21724	0.160061	0.494801	0.485477	ENSG00000157017	1
GO:0046103	biological_process inosine biosynthetic process	1/1227	3/21724	0.160061	0.494801	0.485477	ENSG00000168803	1
GO:0046404	molecular_function ATP-dependent polydeoxyribonucleotide 5'-hydroxyl-kinase activity	1/1227	3/21724	0.160061	0.494801	0.485477	ENSG00000078177	1
GO:0047718	molecular_function indanol dehydrogenase activity	1/1227	3/21724	0.160061	0.494801	0.485477	ENSG00000198074	1
GO:0047751	molecular_function cholestenone 5-alpha-reductase activity	1/1227	3/21724	0.160061	0.494801	0.485477	ENSG00000128039	1
GO:0048179	cellular_component activin receptor complex	1/1227	3/21724	0.160061	0.494801	0.485477	ENSG00000115170	1
GO:0048619	biological_process embryonic hindgut morphogenesis	1/1227	3/21724	0.160061	0.494801	0.485477	ENSG00000128714	1
GO:0050220	molecular_function prostaglandin-E synthase activity	1/1227	3/21724	0.160061	0.494801	0.485477	ENSG00000148334	1
GO:0050567	molecular_function glutaminyl-tRNA synthase (glutamine-hydrolyzing) activity	1/1227	3/21724	0.160061	0.494801	0.485477	ENSG00000130348	1
GO:0050651	biological_process dermatan sulfate proteoglycan biosynthetic process	1/1227	3/21724	0.160061	0.494801	0.485477	ENSG00000149541	1
GO:0051033	molecular_function RNA transmembrane transporter activity	1/1227	3/21724	0.160061	0.494801	0.485477	ENSG00000149577	1
GO:0051128	biological_process regulation of cellular component organization	1/1227	3/21724	0.160061	0.494801	0.485477	ENSG00000211455	1
GO:0051280	biological_process negative regulation of release of sequestered calcium ion into cytosol	1/1227	3/21724	0.160061	0.494801	0.485477	ENSG00000119782	1
GO:0051612	biological_process negative regulation of serotonin uptake	1/1227	3/21724	0.160061	0.494801	0.485477	ENSG00000046653	1
GO:0051684	biological_process maintenance of Golgi location	1/1227	3/21724	0.160061	0.494801	0.485477	ENSG00000107863	1
GO:0051788	biological_process response to misfolded protein	1/1227	3/21724	0.160061	0.494801	0.485477	ENSG00000131187	1
GO:0051938	biological_process L-glutamate import	1/1227	3/21724	0.160061	0.494801	0.485477	ENSG00000106688	1
GO:0052405	biological_process negative regulation by host of symbiont molecular function	1/1227	3/21724	0.160061	0.494801	0.485477	ENSG00000123595	1
GO:0052739	molecular_function phosphatidylserine 1-acylhydrolase activity	1/1227	3/21724	0.160061	0.494801	0.485477	ENSG00000158201	1
GO:0052815	molecular_function medium-chain acyl-CoA hydrolase activity	1/1227	3/21724	0.160061	0.494801	0.485477	ENSG00000136881	1
GO:0052836	molecular_function inositol 5-diphosphate pentakisphosphate 5-kinase activity	1/1227	3/21724	0.160061	0.494801	0.485477	ENSG00000176095	1
GO:0052839	molecular_function inositol diphosphate tetrakisphosphate kinase activity	1/1227	3/21724	0.160061	0.494801	0.485477	ENSG00000176095	1
GO:0060040	biological_process retinal bipolar neuron differentiation	1/1227	3/21724	0.160061	0.494801	0.485477	ENSG00000175544	1
GO:0060160	biological_process negative regulation of dopamine receptor signaling pathway	1/1227	3/21724	0.160061	0.494801	0.485477	ENSG00000099864	1
GO:0060193	biological_process positive regulation of lipase activity	1/1227	3/21724	0.160061	0.494801	0.485477	ENSG00000067560	1
GO:0060201	cellular_component clathrin-sculpted acetylcholine transport vesicle membrane	1/1227	3/21724	0.160061	0.494801	0.485477	ENSG00000105649	1
GO:0060242	biological_process contact inhibition	1/1227	3/21724	0.160061	0.494801	0.485477	ENSG00000100300	1
GO:0060313	biological_process negative regulation of blood vessel remodeling	1/1227	3/21724	0.160061	0.494801	0.485477	ENSG00000159842	1
GO:0060399	biological_process positive regulation of growth hormone receptor signaling pathway	1/1227	3/21724	0.160061	0.494801	0.485477	ENSG00000157017	1
GO:0060980	biological_process cell migration involved in coronary vasculogenesis	1/1227	3/21724	0.160061	0.494801	0.485477	ENSG00000284453	1
GO:0061308	biological_process cardiac neural crest cell development involved in heart development	1/1227	3/21724	0.160061	0.494801	0.485477	ENSG00000102882	1
GO:0061448	biological_process connective tissue development	1/1227	3/21724	0.160061	0.494801	0.485477	ENSG00000165915	1
GO:0061615	biological_process glycolytic process through fructose-6-phosphate	1/1227	3/21724	0.160061	0.494801	0.485477	ENSG00000141959	1
GO:0061628	molecular_function H3K27me3 modified histone binding	1/1227	3/21724	0.160061	0.494801	0.485477	ENSG00000147133	1
GO:0061649	molecular_function ubiquitin modification-dependent histone binding	1/1227	3/21724	0.160061	0.494801	0.485477	ENSG00000067369	1
GO:0070008	molecular_function serine-type exopeptidase activity	1/1227	3/21724	0.160061	0.494801	0.485477	ENSG00000138078	1
GO:0070033	cellular_component synaptobrevin 2-SNAP-25-syntaxin-1a-complexin II complex	1/1227	3/21724	0.160061	0.494801	0.485477	ENSG00000220205	1
GO:0070095	molecular_function fructose-6-phosphate binding	1/1227	3/21724	0.160061	0.494801	0.485477	ENSG00000141959	1
GO:0070358	biological_process actin polymerization-dependent cell motility	1/1227	3/21724	0.160061	0.494801	0.485477	ENSG00000123338	1
GO:0070561	biological_process vitamin D receptor signaling pathway	1/1227	3/21724	0.160061	0.494801	0.485477	ENSG00000137193	1
GO:0070573	molecular_function metallodipeptidase activity	1/1227	3/21724	0.160061	0.494801	0.485477	ENSG00000015413	1
GO:0070649	biological_process formin-nucleated actin cable assembly	1/1227	3/21724	0.160061	0.494801	0.485477	ENSG00000134278	1
GO:0070672	biological_process response to interleukin-15	1/1227	3/21724	0.160061	0.494801	0.485477	ENSG00000068366	1
GO:0070681	biological_process glutaminyl-tRNAGln biosynthesis via transamidation	1/1227	3/21724	0.160061	0.494801	0.485477	ENSG00000130348	1
GO:0070814	biological_process hydrogen sulfide biosynthetic process	1/1227	3/21724	0.160061	0.494801	0.485477	ENSG00000160200	1
GO:0070859	biological_process positive regulation of bile acid biosynthetic process	1/1227	3/21724	0.160061	0.494801	0.485477	ENSG00000147465	1
GO:0070966	biological_process nuclear-transcribed mRNA catabolic process, no-go decay	1/1227	3/21724	0.160061	0.494801	0.485477	ENSG00000113300	1
GO:0070996	molecular_function type 1 melanocortin receptor binding	1/1227	3/21724	0.160061	0.494801	0.485477	ENSG00000135324	1
GO:0071062	cellular_component alphav-beta3 integrin-vitronectin complex	1/1227	3/21724	0.160061	0.494801	0.485477	ENSG00000161638	1
GO:0071373	biological_process cellular response to luteinizing hormone stimulus	1/1227	3/21724	0.160061	0.494801	0.485477	ENSG00000147465	1
GO:0071596	biological_process ubiquitin-dependent protein catabolic process via the N-end rule pathway	1/1227	3/21724	0.160061	0.494801	0.485477	ENSG00000159459	1
GO:0071598	cellular_component neuronal ribonucleoprotein granule	1/1227	3/21724	0.160061	0.494801	0.485477	ENSG00000152332	1
GO:0071630	biological_process nuclear protein quality control by the ubiquitin-proteasome system	1/1227	3/21724	0.160061	0.494801	0.485477	ENSG00000174010	1
GO:0071877	biological_process regulation of adenylate cyclase-inhibiting adrenergic receptor signaling pathway	1/1227	3/21724	0.160061	0.494801	0.485477	ENSG00000283927	1
GO:0071987	molecular_function WD40-repeat domain binding	1/1227	3/21724	0.160061	0.494801	0.485477	ENSG00000146731	1
GO:0072014	biological_process proximal tubule development	1/1227	3/21724	0.160061	0.494801	0.485477	ENSG00000163909	1
GO:0072061	biological_process inner medullary collecting duct development	1/1227	3/21724	0.160061	0.494801	0.485477	ENSG00000085662	1
GO:0072179	biological_process nephric duct formation	1/1227	3/21724	0.160061	0.494801	0.485477	ENSG00000075891	1
GO:0072300	biological_process positive regulation of metanephric glomerulus development	1/1227	3/21724	0.160061	0.494801	0.485477	ENSG00000075891	1
GO:0072344	biological_process rescue of stalled ribosome	1/1227	3/21724	0.160061	0.494801	0.485477	ENSG00000130921	1
GO:0072350	biological_process tricarboxylic acid metabolic process	1/1227	3/21724	0.160061	0.494801	0.485477	ENSG00000131183	1
GO:0072542	molecular_function protein phosphatase activator activity	1/1227	3/21724	0.160061	0.494801	0.485477	ENSG00000149541	1
GO:0072563	cellular_component endothelial microparticle	1/1227	3/21724	0.160061	0.494801	0.485477	ENSG00000208005	1
GO:0090135	biological_process actin filament branching	1/1227	3/21724	0.160061	0.494801	0.485477	ENSG00000172725	1
GO:0090148	biological_process membrane fission	1/1227	3/21724	0.160061	0.494801	0.485477	ENSG00000097033	1
GO:0090175	biological_process regulation of establishment of planar polarity	1/1227	3/21724	0.160061	0.494801	0.485477	ENSG00000162738	1
GO:0090292	biological_process nuclear matrix anchoring at nuclear membrane	1/1227	3/21724	0.160061	0.494801	0.485477	ENSG00000131018	1
GO:0090435	biological_process protein localization to nuclear envelope	1/1227	3/21724	0.160061	0.494801	0.485477	ENSG00000064102	1
GO:0090481	biological_process pyrimidine nucleotide-sugar transmembrane transport	1/1227	3/21724	0.160061	0.494801	0.485477	ENSG00000116704	1
GO:0097013	cellular_component phagocytic vesicle lumen	1/1227	3/21724	0.160061	0.494801	0.485477	ENSG00000115523	1
GO:0097187	biological_process dentinogenesis	1/1227	3/21724	0.160061	0.494801	0.485477	ENSG00000131183	1
GO:0097374	biological_process sensory neuron axon guidance	1/1227	3/21724	0.160061	0.494801	0.485477	ENSG00000164900	1
GO:0097454	cellular_component Schwann cell microvillus	1/1227	3/21724	0.160061	0.494801	0.485477	ENSG00000085662	1
GO:0097699	biological_process vascular endothelial cell response to fluid shear stress	1/1227	3/21724	0.160061	0.494801	0.485477	ENSG00000171150	1
GO:0097720	biological_process calcineurin-mediated signaling	1/1227	3/21724	0.160061	0.494801	0.485477	ENSG00000261052	1
GO:0098855	cellular_component HCN channel complex	1/1227	3/21724	0.160061	0.494801	0.485477	ENSG00000099822	1
GO:0098993	cellular_component anchored component of synaptic vesicle membrane	1/1227	3/21724	0.160061	0.494801	0.485477	ENSG00000105649	1
GO:1900037	biological_process regulation of cellular response to hypoxia	1/1227	3/21724	0.160061	0.494801	0.485477	ENSG00000106153	1
GO:1900063	biological_process regulation of peroxisome organization	1/1227	3/21724	0.160061	0.494801	0.485477	ENSG00000168958	1
GO:1900126	biological_process negative regulation of hyaluronan biosynthetic process	1/1227	3/21724	0.160061	0.494801	0.485477	ENSG00000141367	1
GO:1900212	biological_process negative regulation of mesenchymal cell apoptotic process involved in metanephros development	1/1227	3/21724	0.160061	0.494801	0.485477	ENSG00000075891	1
GO:1900244	biological_process positive regulation of synaptic vesicle endocytosis	1/1227	3/21724	0.160061	0.494801	0.485477	ENSG00000136827	1
GO:1900248	biological_process negative regulation of cytoplasmic translational elongation	1/1227	3/21724	0.160061	0.494801	0.485477	ENSG00000107864	1
GO:1901315	biological_process negative regulation of histone H2A K63-linked ubiquitination	1/1227	3/21724	0.160061	0.494801	0.485477	ENSG00000153827	1
GO:1901536	biological_process negative regulation of DNA demethylation	1/1227	3/21724	0.160061	0.494801	0.485477	ENSG00000130726	1
GO:1902268	biological_process negative regulation of polyamine transmembrane transport	1/1227	3/21724	0.160061	0.494801	0.485477	ENSG00000143450	1
GO:1902445	biological_process regulation of mitochondrial membrane permeability involved in programmed necrotic cell death	1/1227	3/21724	0.160061	0.494801	0.485477	ENSG00000125652	1
GO:1902897	biological_process regulation of postsynaptic density protein 95 clustering	1/1227	3/21724	0.160061	0.494801	0.485477	ENSG00000119878	1
GO:1902990	biological_process mitotic telomere maintenance via semi-conservative replication	1/1227	3/21724	0.160061	0.494801	0.485477	ENSG00000132646	1
GO:1903012	biological_process positive regulation of bone development	1/1227	3/21724	0.160061	0.494801	0.485477	ENSG00000157017	1
GO:1903215	biological_process negative regulation of protein targeting to mitochondrion	1/1227	3/21724	0.160061	0.494801	0.485477	ENSG00000156735	1
GO:1903223	biological_process positive regulation of oxidative stress-induced neuron death	1/1227	3/21724	0.160061	0.494801	0.485477	ENSG00000142185	1
GO:1903441	biological_process protein localization to ciliary membrane	1/1227	3/21724	0.160061	0.494801	0.485477	ENSG00000125124	1
GO:1903445	biological_process protein transport from ciliary membrane to plasma membrane	1/1227	3/21724	0.160061	0.494801	0.485477	ENSG00000150977	1
GO:1903527	biological_process positive regulation of membrane tubulation	1/1227	3/21724	0.160061	0.494801	0.485477	ENSG00000097033	1
GO:1903589	biological_process positive regulation of blood vessel endothelial cell proliferation involved in sprouting angiogenesis	1/1227	3/21724	0.160061	0.494801	0.485477	ENSG00000208005	1
GO:1903595	biological_process positive regulation of histamine secretion by mast cell	1/1227	3/21724	0.160061	0.494801	0.485477	ENSG00000118640	1
GO:1904000	biological_process positive regulation of eating behavior	1/1227	3/21724	0.160061	0.494801	0.485477	ENSG00000157017	1
GO:1904047	molecular_function S-adenosyl-L-methionine binding	1/1227	3/21724	0.160061	0.494801	0.485477	ENSG00000160200	1
GO:1904100	biological_process positive regulation of protein O-linked glycosylation	1/1227	3/21724	0.160061	0.494801	0.485477	ENSG00000130714	1
GO:1904306	biological_process positive regulation of gastro-intestinal system smooth muscle contraction	1/1227	3/21724	0.160061	0.494801	0.485477	ENSG00000157017	1
GO:1904349	biological_process positive regulation of small intestine smooth muscle contraction	1/1227	3/21724	0.160061	0.494801	0.485477	ENSG00000157017	1
GO:1904693	biological_process midbrain morphogenesis	1/1227	3/21724	0.160061	0.494801	0.485477	ENSG00000164930	1
GO:1905333	biological_process regulation of gastric motility	1/1227	3/21724	0.160061	0.494801	0.485477	ENSG00000157017	1
GO:1990166	biological_process protein localization to site of double-strand break	1/1227	3/21724	0.160061	0.494801	0.485477	ENSG00000119906	1
GO:1990258	biological_process histone glutamine methylation	1/1227	3/21724	0.160061	0.494801	0.485477	ENSG00000105202	1
GO:1990259	molecular_function histone-glutamine methyltransferase activity	1/1227	3/21724	0.160061	0.494801	0.485477	ENSG00000105202	1
GO:1990696	cellular_component USH2 complex	1/1227	3/21724	0.160061	0.494801	0.485477	ENSG00000186862	1
GO:1990879	cellular_component CST complex	1/1227	3/21724	0.160061	0.494801	0.485477	ENSG00000178971	1
GO:1990928	biological_process response to amino acid starvation	1/1227	3/21724	0.160061	0.494801	0.485477	ENSG00000187840	1
GO:2000074	biological_process regulation of type B pancreatic cell development	1/1227	3/21724	0.160061	0.494801	0.485477	ENSG00000134852	1
GO:2000291	biological_process regulation of myoblast proliferation	1/1227	3/21724	0.160061	0.494801	0.485477	ENSG00000239474	1
GO:2000297	biological_process negative regulation of synapse maturation	1/1227	3/21724	0.160061	0.494801	0.485477	ENSG00000198844	1
GO:2000348	biological_process regulation of CD40 signaling pathway	1/1227	3/21724	0.160061	0.494801	0.485477	ENSG00000187741	1
GO:2000504	biological_process positive regulation of blood vessel remodeling	1/1227	3/21724	0.160061	0.494801	0.485477	ENSG00000135926	1
GO:2000544	biological_process regulation of endothelial cell chemotaxis to fibroblast growth factor	1/1227	3/21724	0.160061	0.494801	0.485477	ENSG00000138685	1
GO:2000562	biological_process negative regulation of CD4-positive, alpha-beta T cell proliferation	1/1227	3/21724	0.160061	0.494801	0.485477	ENSG00000128791	1
GO:2001257	biological_process regulation of cation channel activity	1/1227	3/21724	0.160061	0.494801	0.485477	ENSG00000176076	1
GO:0004725	molecular_function protein tyrosine phosphatase activity	9/1227	109/21724	0.162912	0.494801	0.485477	ENSG00000060656/ENSG00000063601/ENSG00000100526/ENSG00000111679/ENSG00000133878/ENSG00000139318/ENSG00000155093/ENSG00000171100/ENSG00000179295	9
GO:0051028	biological_process mRNA transport	9/1227	109/21724	0.162912	0.494801	0.485477	ENSG00000013364/ENSG00000069248/ENSG00000088247/ENSG00000101888/ENSG00000125351/ENSG00000136450/ENSG00000153201/ENSG00000157020/ENSG00000162231	9
GO:0007169	biological_process transmembrane receptor protein tyrosine kinase signaling pathway	10/1227	124/21724	0.163307	0.494801	0.485477	ENSG00000037280/ENSG00000085514/ENSG00000100351/ENSG00000105397/ENSG00000107263/ENSG00000121716/ENSG00000162733/ENSG00000164078/ENSG00000171094/ENSG00000282278	10
GO:0002756	biological_process MyD88-independent toll-like receptor signaling pathway	2/1227	13/21724	0.164863	0.494801	0.485477	ENSG00000134070/ENSG00000175104	2
GO:0006195	biological_process purine nucleotide catabolic process	2/1227	13/21724	0.164863	0.494801	0.485477	ENSG00000116981/ENSG00000233276	2
GO:0006353	biological_process DNA-templated transcription, termination	2/1227	13/21724	0.164863	0.494801	0.485477	ENSG00000107290/ENSG00000125482	2
GO:0009650	biological_process UV protection	2/1227	13/21724	0.164863	0.494801	0.485477	ENSG00000121691/ENSG00000233276	2
GO:0016540	biological_process protein autoprocessing	2/1227	13/21724	0.164863	0.494801	0.485477	ENSG00000131187/ENSG00000169174	2
GO:0021756	biological_process striatum development	2/1227	13/21724	0.164863	0.494801	0.485477	ENSG00000125124/ENSG00000165704	2
GO:0030278	biological_process regulation of ossification	2/1227	13/21724	0.164863	0.494801	0.485477	ENSG00000102882/ENSG00000115170	2
GO:0030595	biological_process leukocyte chemotaxis	2/1227	13/21724	0.164863	0.494801	0.485477	ENSG00000102879/ENSG00000143669	2
GO:0030914	cellular_component STAGA complex	2/1227	13/21724	0.164863	0.494801	0.485477	ENSG00000135801/ENSG00000162227	2
GO:0031103	biological_process axon regeneration	2/1227	13/21724	0.164863	0.494801	0.485477	ENSG00000173402/ENSG00000186907	2
GO:0032801	biological_process receptor catabolic process	2/1227	13/21724	0.164863	0.494801	0.485477	ENSG00000097033/ENSG00000109762	2
GO:0033391	cellular_component chromatoid body	2/1227	13/21724	0.164863	0.494801	0.485477	ENSG00000095627/ENSG00000134852	2
GO:0033630	biological_process positive regulation of cell adhesion mediated by integrin	2/1227	13/21724	0.164863	0.494801	0.485477	ENSG00000111679/ENSG00000123338	2
GO:0034450	molecular_function ubiquitin-ubiquitin ligase activity	2/1227	13/21724	0.164863	0.494801	0.485477	ENSG00000159461/ENSG00000197329	2
GO:0035265	biological_process organ growth	2/1227	13/21724	0.164863	0.494801	0.485477	ENSG00000179295/ENSG00000204371	2
GO:0035925	molecular_function mRNA 3'-UTR AU-rich region binding	2/1227	13/21724	0.164863	0.494801	0.485477	ENSG00000088247/ENSG00000107864	2
GO:0036065	biological_process fucosylation	2/1227	13/21724	0.164863	0.494801	0.485477	ENSG00000172728/ENSG00000176920	2
GO:0036109	biological_process alpha-linolenic acid metabolic process	2/1227	13/21724	0.164863	0.494801	0.485477	ENSG00000066322/ENSG00000133835	2
GO:0042405	cellular_component nuclear inclusion body	2/1227	13/21724	0.164863	0.494801	0.485477	ENSG00000153201/ENSG00000162231	2
GO:0042622	cellular_component photoreceptor outer segment membrane	2/1227	13/21724	0.164863	0.494801	0.485477	ENSG00000040199/ENSG00000149489	2
GO:0042641	cellular_component actomyosin	2/1227	13/21724	0.164863	0.494801	0.485477	ENSG00000113758/ENSG00000197535	2
GO:0043225	molecular_function ATPase-coupled anion transmembrane transporter activity	2/1227	13/21724	0.164863	0.494801	0.485477	ENSG00000091262/ENSG00000103222	2
GO:0045084	biological_process positive regulation of interleukin-12 biosynthetic process	2/1227	13/21724	0.164863	0.494801	0.485477	ENSG00000173039/ENSG00000175104	2
GO:0046834	biological_process lipid phosphorylation	2/1227	13/21724	0.164863	0.494801	0.485477	ENSG00000063176/ENSG00000077044	2
GO:0048185	molecular_function activin binding	2/1227	13/21724	0.164863	0.494801	0.485477	ENSG00000070404/ENSG00000115170	2
GO:0048188	cellular_component Set1C/COMPASS complex	2/1227	13/21724	0.164863	0.494801	0.485477	ENSG00000129691/ENSG00000171634	2
GO:0050435	biological_process amyloid-beta metabolic process	2/1227	13/21724	0.164863	0.494801	0.485477	ENSG00000162736/ENSG00000186318	2
GO:0050910	biological_process detection of mechanical stimulus involved in sensory perception of sound	2/1227	13/21724	0.164863	0.494801	0.485477	ENSG00000174343/ENSG00000186862	2
GO:0061014	biological_process positive regulation of mRNA catabolic process	2/1227	13/21724	0.164863	0.494801	0.485477	ENSG00000088247/ENSG00000135362	2
GO:0061045	biological_process negative regulation of wound healing	2/1227	13/21724	0.164863	0.494801	0.485477	ENSG00000113161/ENSG00000138685	2
GO:0071257	biological_process cellular response to electrical stimulus	2/1227	13/21724	0.164863	0.494801	0.485477	ENSG00000035687/ENSG00000099864	2
GO:0071318	biological_process cellular response to ATP	2/1227	13/21724	0.164863	0.494801	0.485477	ENSG00000147133/ENSG00000166598	2
GO:0097028	biological_process dendritic cell differentiation	2/1227	13/21724	0.164863	0.494801	0.485477	ENSG00000142185/ENSG00000164400	2
GO:0097178	biological_process ruffle assembly	2/1227	13/21724	0.164863	0.494801	0.485477	ENSG00000114790/ENSG00000156735	2
GO:1902902	biological_process negative regulation of autophagosome assembly	2/1227	13/21724	0.164863	0.494801	0.485477	ENSG00000171100/ENSG00000204371	2
GO:1990124	cellular_component messenger ribonucleoprotein complex	2/1227	13/21724	0.164863	0.494801	0.485477	ENSG00000107864/ENSG00000175324	2
GO:0005771	cellular_component multivesicular body	3/1227	25/21724	0.165023	0.494801	0.485477	ENSG00000136813/ENSG00000168878/ENSG00000186318	3
GO:0007140	biological_process male meiotic nuclear division	3/1227	25/21724	0.165023	0.494801	0.485477	ENSG00000121621/ENSG00000182134/ENSG00000187741	3
GO:0034394	biological_process protein localization to cell surface	3/1227	25/21724	0.165023	0.494801	0.485477	ENSG00000060656/ENSG00000114316/ENSG00000135324	3
GO:0042162	molecular_function telomeric DNA binding	3/1227	25/21724	0.165023	0.494801	0.485477	ENSG00000067369/ENSG00000157106/ENSG00000178971	3
GO:0043044	biological_process ATP-dependent chromatin remodeling	3/1227	25/21724	0.165023	0.494801	0.485477	ENSG00000111642/ENSG00000143614/ENSG00000149480	3
GO:0045333	biological_process cellular respiration	3/1227	25/21724	0.165023	0.494801	0.485477	ENSG00000138399/ENSG00000148339/ENSG00000186687	3
GO:0045503	molecular_function dynein light chain binding	3/1227	25/21724	0.165023	0.494801	0.485477	ENSG00000119333/ENSG00000152763/ENSG00000171595	3
GO:0051537	molecular_function 2 iron, 2 sulfur cluster binding	3/1227	25/21724	0.165023	0.494801	0.485477	ENSG00000138356/ENSG00000167807/ENSG00000267673	3
GO:0071712	biological_process ER-associated misfolded protein catabolic process	3/1227	25/21724	0.165023	0.494801	0.485477	ENSG00000130714/ENSG00000136827/ENSG00000136986	3
GO:0090103	biological_process cochlea morphogenesis	3/1227	25/21724	0.165023	0.494801	0.485477	ENSG00000075891/ENSG00000162738/ENSG00000164932	3
GO:2000378	biological_process negative regulation of reactive oxygen species metabolic process	3/1227	25/21724	0.165023	0.494801	0.485477	ENSG00000075891/ENSG00000087250/ENSG00000160211	3
GO:0010507	biological_process negative regulation of autophagy	4/1227	38/21724	0.165124	0.494801	0.485477	ENSG00000055208/ENSG00000087250/ENSG00000103657/ENSG00000110321	4
GO:0017157	biological_process regulation of exocytosis	4/1227	38/21724	0.165124	0.494801	0.485477	ENSG00000105649/ENSG00000172794/ENSG00000176406/ENSG00000220205	4
GO:0043407	biological_process negative regulation of MAP kinase activity	4/1227	38/21724	0.165124	0.494801	0.485477	ENSG00000084207/ENSG00000111679/ENSG00000113161/ENSG00000169220	4
GO:0051973	biological_process positive regulation of telomerase activity	4/1227	38/21724	0.165124	0.494801	0.485477	ENSG00000065675/ENSG00000085511/ENSG00000102882/ENSG00000178999	4
GO:0071364	biological_process cellular response to epidermal growth factor stimulus	4/1227	38/21724	0.165124	0.494801	0.485477	ENSG00000075891/ENSG00000084207/ENSG00000156735/ENSG00000179295	4
GO:0005791	cellular_component rough endoplasmic reticulum	5/1227	52/21724	0.168849	0.505379	0.495856	ENSG00000087250/ENSG00000108961/ENSG00000113273/ENSG00000124214/ENSG00000169174	5
GO:0031526	cellular_component brush border membrane	5/1227	52/21724	0.168849	0.505379	0.495856	ENSG00000109062/ENSG00000109736/ENSG00000131183/ENSG00000138079/ENSG00000162735	5
GO:0048511	biological_process rhythmic process	10/1227	125/21724	0.169161	0.506017	0.496482	ENSG00000029153/ENSG00000049246/ENSG00000077150/ENSG00000105516/ENSG00000107290/ENSG00000119138/ENSG00000134852/ENSG00000147162/ENSG00000179094/ENSG00000179111	10
GO:0008283	biological_process cell proliferation	26/1227	377/21724	0.170737	0.510438	0.500819	ENSG00000063176/ENSG00000087250/ENSG00000087263/ENSG00000100300/ENSG00000110448/ENSG00000110851/ENSG00000111679/ENSG00000113163/ENSG00000117400/ENSG00000132155/ENSG00000132646/ENSG00000135374/ENSG00000137193/ENSG00000138592/ENSG00000139323/ENSG00000147689/ENSG00000165702/ENSG00000169031/ENSG00000171094/ENSG00000173327/ENSG00000178999/ENSG00000183258/ENSG00000183763/ENSG00000187097/ENSG00000213445…	26
GO:0000502	cellular_component proteasome complex	7/1227	81/21724	0.172772	0.51563	0.505913	ENSG00000129084/ENSG00000135018/ENSG00000136813/ENSG00000159459/ENSG00000162191/ENSG00000165916/ENSG00000256206	7
GO:0032088	biological_process negative regulation of NF-kappaB transcription factor activity	7/1227	81/21724	0.172772	0.51563	0.505913	ENSG00000108395/ENSG00000121691/ENSG00000132109/ENSG00000134070/ENSG00000134744/ENSG00000154124/ENSG00000197329	7
GO:0043087	biological_process regulation of GTPase activity	7/1227	81/21724	0.172772	0.51563	0.505913	ENSG00000076864/ENSG00000100241/ENSG00000152689/ENSG00000158987/ENSG00000169221/ENSG00000196576/ENSG00000197555	7
GO:0003674	molecular_function molecular_function	52/1227	805/21724	0.173192	0.516181	0.506455	ENSG00000010626/ENSG00000046653/ENSG00000064115/ENSG00000071889/ENSG00000101546/ENSG00000103226/ENSG00000106351/ENSG00000109066/ENSG00000109220/ENSG00000109762/ENSG00000111644/ENSG00000111671/ENSG00000111678/ENSG00000112297/ENSG00000112763/ENSG00000120549/ENSG00000127325/ENSG00000129925/ENSG00000132406/ENSG00000132561/ENSG00000134802/ENSG00000135632/ENSG00000136813/ENSG00000139697/ENSG00000143549…	52
GO:0005770	cellular_component late endosome	10/1227	126/21724	0.175113	0.516181	0.506455	ENSG00000089063/ENSG00000102882/ENSG00000123595/ENSG00000136813/ENSG00000136986/ENSG00000168899/ENSG00000169174/ENSG00000171100/ENSG00000186318/ENSG00000197535	10
GO:0005796	cellular_component Golgi lumen	9/1227	111/21724	0.175547	0.516181	0.506455	ENSG00000142798/ENSG00000164821/ENSG00000164822/ENSG00000164825/ENSG00000173402/ENSG00000174992/ENSG00000206047/ENSG00000239839/ENSG00000240247	9
GO:0001917	cellular_component photoreceptor inner segment	4/1227	39/21724	0.176347	0.516181	0.506455	ENSG00000040199/ENSG00000106976/ENSG00000130561/ENSG00000179270	4
GO:0043473	biological_process pigmentation	4/1227	39/21724	0.176347	0.516181	0.506455	ENSG00000110756/ENSG00000143669/ENSG00000197535/ENSG00000198198	4
GO:0070911	biological_process global genome nucleotide-excision repair	4/1227	39/21724	0.176347	0.516181	0.506455	ENSG00000110768/ENSG00000131778/ENSG00000134574/ENSG00000158290	4
GO:0016197	biological_process endosomal transport	6/1227	67/21724	0.176529	0.516181	0.506455	ENSG00000111737/ENSG00000130724/ENSG00000143376/ENSG00000164695/ENSG00000167987/ENSG00000254470	6
GO:0043010	biological_process camera-type eye development	6/1227	67/21724	0.176529	0.516181	0.506455	ENSG00000075891/ENSG00000122085/ENSG00000128791/ENSG00000143951/ENSG00000148339/ENSG00000160199	6
GO:0043433	biological_process negative regulation of DNA-binding transcription factor activity	6/1227	67/21724	0.176529	0.516181	0.506455	ENSG00000107882/ENSG00000134070/ENSG00000137193/ENSG00000164930/ENSG00000215021/ENSG00000284453	6
GO:0006839	biological_process mitochondrial transport	5/1227	53/21724	0.178403	0.516181	0.506455	ENSG00000125434/ENSG00000125648/ENSG00000148339/ENSG00000164933/ENSG00000181240	5
GO:0007254	biological_process JNK cascade	5/1227	53/21724	0.178403	0.516181	0.506455	ENSG00000055208/ENSG00000134070/ENSG00000173327/ENSG00000175104/ENSG00000269335	5
GO:0032154	cellular_component cleavage furrow	5/1227	53/21724	0.178403	0.516181	0.506455	ENSG00000059915/ENSG00000067560/ENSG00000110697/ENSG00000125354/ENSG00000134278	5
GO:0070936	biological_process protein K48-linked ubiquitination	5/1227	53/21724	0.178403	0.516181	0.506455	ENSG00000070423/ENSG00000146021/ENSG00000159461/ENSG00000170035/ENSG00000197329	5
GO:0000027	biological_process ribosomal large subunit assembly	3/1227	26/21724	0.179219	0.516181	0.506455	ENSG00000089009/ENSG00000111641/ENSG00000147403	3
GO:0005689	cellular_component U12-type spliceosomal complex	3/1227	26/21724	0.179219	0.516181	0.506455	ENSG00000115128/ENSG00000139168/ENSG00000143368	3
GO:0006851	biological_process mitochondrial calcium ion transmembrane transport	3/1227	26/21724	0.179219	0.516181	0.506455	ENSG00000125648/ENSG00000197912/ENSG00000215021	3
GO:0006941	biological_process striated muscle contraction	3/1227	26/21724	0.179219	0.516181	0.506455	ENSG00000134571/ENSG00000149925/ENSG00000239474	3
GO:0070371	biological_process ERK1 and ERK2 cascade	3/1227	26/21724	0.179219	0.516181	0.506455	ENSG00000087250/ENSG00000102882/ENSG00000261052	3
GO:0001843	biological_process neural tube closure	7/1227	82/21724	0.180376	0.516181	0.506455	ENSG00000075891/ENSG00000107882/ENSG00000162738/ENSG00000164930/ENSG00000165699/ENSG00000175104/ENSG00000196576	7
GO:0009055	molecular_function electron transfer activity	7/1227	82/21724	0.180376	0.516181	0.506455	ENSG00000085662/ENSG00000108010/ENSG00000138356/ENSG00000148334/ENSG00000167807/ENSG00000173221/ENSG00000267673	7
GO:0005764	cellular_component lysosome	30/1227	445/21724	0.180901	0.516181	0.506455	ENSG00000063176/ENSG00000075891/ENSG00000104763/ENSG00000111667/ENSG00000113273/ENSG00000114316/ENSG00000118640/ENSG00000121691/ENSG00000123595/ENSG00000134575/ENSG00000134851/ENSG00000135926/ENSG00000141367/ENSG00000142185/ENSG00000145416/ENSG00000149577/ENSG00000149927/ENSG00000157020/ENSG00000168878/ENSG00000168890/ENSG00000169174/ENSG00000187239/ENSG00000196544/ENSG00000197535/ENSG00000198074…	30
GO:0008150	biological_process biological_process	46/1227	709/21724	0.182207	0.516181	0.506455	ENSG00000010626/ENSG00000043093/ENSG00000050628/ENSG00000064115/ENSG00000101546/ENSG00000102891/ENSG00000103226/ENSG00000106351/ENSG00000109066/ENSG00000109220/ENSG00000111644/ENSG00000111671/ENSG00000112297/ENSG00000115685/ENSG00000127325/ENSG00000129925/ENSG00000131781/ENSG00000132406/ENSG00000132561/ENSG00000134802/ENSG00000135632/ENSG00000139572/ENSG00000139697/ENSG00000143409/ENSG00000145685…	46
GO:0000983	molecular_function RNA polymerase II general transcription initiation factor activity	2/1227	14/21724	0.185508	0.516181	0.506455	ENSG00000163909/ENSG00000173039	2
GO:0002031	biological_process G protein-coupled receptor internalization	2/1227	14/21724	0.185508	0.516181	0.506455	ENSG00000106976/ENSG00000125388	2
GO:0002526	biological_process acute inflammatory response	2/1227	14/21724	0.185508	0.516181	0.506455	ENSG00000115170/ENSG00000164825	2
GO:0006098	biological_process pentose-phosphate shunt	2/1227	14/21724	0.185508	0.516181	0.506455	ENSG00000111669/ENSG00000160211	2
GO:0010738	biological_process regulation of protein kinase A signaling	2/1227	14/21724	0.185508	0.516181	0.506455	ENSG00000065989/ENSG00000110711	2
GO:0030970	biological_process retrograde protein transport, ER to cytosol	2/1227	14/21724	0.185508	0.516181	0.506455	ENSG00000136986/ENSG00000166598	2
GO:0032794	molecular_function GTPase activating protein binding	2/1227	14/21724	0.185508	0.516181	0.506455	ENSG00000165699/ENSG00000169220	2
GO:0032968	biological_process positive regulation of transcription elongation from RNA polymerase II promoter	2/1227	14/21724	0.185508	0.516181	0.506455	ENSG00000125651/ENSG00000198730	2
GO:0033962	biological_process cytoplasmic mRNA processing body assembly	2/1227	14/21724	0.185508	0.516181	0.506455	ENSG00000144791/ENSG00000257103	2
GO:0034453	biological_process microtubule anchoring	2/1227	14/21724	0.185508	0.516181	0.506455	ENSG00000078674/ENSG00000173402	2
GO:0036020	cellular_component endolysosome membrane	2/1227	14/21724	0.185508	0.516181	0.506455	ENSG00000141367/ENSG00000169174	2
GO:0043024	molecular_function ribosomal small subunit binding	2/1227	14/21724	0.185508	0.516181	0.506455	ENSG00000137193/ENSG00000239672	2
GO:0043149	biological_process stress fiber assembly	2/1227	14/21724	0.185508	0.516181	0.506455	ENSG00000067560/ENSG00000174943	2
GO:0043274	molecular_function phospholipase binding	2/1227	14/21724	0.185508	0.516181	0.506455	ENSG00000007908/ENSG00000179295	2
GO:0045947	biological_process negative regulation of translational initiation	2/1227	14/21724	0.185508	0.516181	0.506455	ENSG00000120727/ENSG00000187840	2
GO:0055131	molecular_function C3HC4-type RING finger domain binding	2/1227	14/21724	0.185508	0.516181	0.506455	ENSG00000204388/ENSG00000204389	2
GO:0060416	biological_process response to growth hormone	2/1227	14/21724	0.185508	0.516181	0.506455	ENSG00000131183/ENSG00000243678	2
GO:0070402	molecular_function NADPH binding	2/1227	14/21724	0.185508	0.516181	0.506455	ENSG00000113161/ENSG00000115129	2
GO:0071872	biological_process cellular response to epinephrine stimulus	2/1227	14/21724	0.185508	0.516181	0.506455	ENSG00000113448/ENSG00000147465	2
GO:0072358	biological_process cardiovascular system development	2/1227	14/21724	0.185508	0.516181	0.506455	ENSG00000143951/ENSG00000167693	2
GO:1900153	biological_process positive regulation of nuclear-transcribed mRNA catabolic process, deadenylation-dependent decay	2/1227	14/21724	0.185508	0.516181	0.506455	ENSG00000100354/ENSG00000107864	2
GO:1903351	biological_process cellular response to dopamine	2/1227	14/21724	0.185508	0.516181	0.506455	ENSG00000102882/ENSG00000261052	2
GO:0006298	biological_process mismatch repair	4/1227	40/21724	0.18782	0.516181	0.506455	ENSG00000132646/ENSG00000139372/ENSG00000204410/ENSG00000255152	4
GO:0008135	molecular_function translation factor activity, RNA binding	4/1227	40/21724	0.18782	0.516181	0.506455	ENSG00000089154/ENSG00000107864/ENSG00000110321/ENSG00000130741	4
GO:0043124	biological_process negative regulation of I-kappaB kinase/NF-kappaB signaling	4/1227	40/21724	0.18782	0.516181	0.506455	ENSG00000084207/ENSG00000138032/ENSG00000168421/ENSG00000179094	4
GO:0003779	molecular_function actin binding	26/1227	382/21724	0.187904	0.516181	0.506455	ENSG00000079308/ENSG00000087274/ENSG00000091536/ENSG00000092439/ENSG00000099812/ENSG00000102879/ENSG00000113758/ENSG00000121621/ENSG00000128833/ENSG00000131018/ENSG00000134278/ENSG00000134571/ENSG00000143549/ENSG00000146021/ENSG00000149591/ENSG00000149925/ENSG00000159023/ENSG00000163466/ENSG00000172725/ENSG00000173402/ENSG00000174429/ENSG00000196570/ENSG00000197045/ENSG00000197535/ENSG00000197694…	26
GO:0003777	molecular_function microtubule motor activity	7/1227	83/21724	0.188118	0.516181	0.506455	ENSG00000079616/ENSG00000101350/ENSG00000121621/ENSG00000144635/ENSG00000165115/ENSG00000171595/ENSG00000197892	7
GO:0032880	biological_process regulation of protein localization	5/1227	54/21724	0.188155	0.516181	0.506455	ENSG00000123595/ENSG00000135823/ENSG00000143951/ENSG00000146469/ENSG00000242173	5
GO:0090575	cellular_component RNA polymerase II transcription factor complex	5/1227	54/21724	0.188155	0.516181	0.506455	ENSG00000025434/ENSG00000120837/ENSG00000130726/ENSG00000140262/ENSG00000187855	5
GO:0017137	molecular_function Rab GTPase binding	12/1227	159/21724	0.188608	0.516181	0.506455	ENSG00000065491/ENSG00000071553/ENSG00000102362/ENSG00000107021/ENSG00000135631/ENSG00000164292/ENSG00000166747/ENSG00000169221/ENSG00000175463/ENSG00000176406/ENSG00000197535/ENSG00000203879	12
GO:0005178	molecular_function integrin binding	9/1227	113/21724	0.188613	0.516181	0.506455	ENSG00000076662/ENSG00000078098/ENSG00000089159/ENSG00000090339/ENSG00000105371/ENSG00000105376/ENSG00000161638/ENSG00000169031/ENSG00000198759	9
GO:0061630	molecular_function ubiquitin protein ligase activity	16/1227	222/21724	0.190147	0.516181	0.506455	ENSG00000070423/ENSG00000108395/ENSG00000133874/ENSG00000141034/ENSG00000145416/ENSG00000145860/ENSG00000152944/ENSG00000153827/ENSG00000158290/ENSG00000159459/ENSG00000159461/ENSG00000168894/ENSG00000175104/ENSG00000183763/ENSG00000197329/ENSG00000197361	16
GO:0032403	molecular_function protein-containing complex binding	18/1227	254/21724	0.191179	0.516181	0.506455	ENSG00000083807/ENSG00000089159/ENSG00000090339/ENSG00000106976/ENSG00000109062/ENSG00000119878/ENSG00000119906/ENSG00000120837/ENSG00000123338/ENSG00000124587/ENSG00000128165/ENSG00000131183/ENSG00000134574/ENSG00000153201/ENSG00000163818/ENSG00000173039/ENSG00000182149/ENSG00000221914	18
GO:0000421	cellular_component autophagosome membrane	3/1227	27/21724	0.193731	0.516181	0.506455	ENSG00000062716/ENSG00000085978/ENSG00000097033	3
GO:0001975	biological_process response to amphetamine	3/1227	27/21724	0.193731	0.516181	0.506455	ENSG00000090339/ENSG00000153201/ENSG00000165704	3
GO:0009607	biological_process response to biotic stimulus	3/1227	27/21724	0.193731	0.516181	0.506455	ENSG00000167371/ENSG00000184811/ENSG00000280893	3
GO:0035869	cellular_component ciliary transition zone	3/1227	27/21724	0.193731	0.516181	0.506455	ENSG00000078674/ENSG00000179029/ENSG00000186889	3
GO:0043027	molecular_function cysteine-type endopeptidase inhibitor activity involved in apoptotic process	3/1227	27/21724	0.193731	0.516181	0.506455	ENSG00000015413/ENSG00000087250/ENSG00000145779	3
GO:0046686	biological_process response to cadmium ion	3/1227	27/21724	0.193731	0.516181	0.506455	ENSG00000121691/ENSG00000131183/ENSG00000132646	3
GO:0051090	biological_process regulation of DNA-binding transcription factor activity	3/1227	27/21724	0.193731	0.516181	0.506455	ENSG00000102882/ENSG00000162227/ENSG00000187741	3
GO:0072661	biological_process protein localization to plasma membrane	3/1227	27/21724	0.193731	0.516181	0.506455	ENSG00000099864/ENSG00000158445/ENSG00000172270	3
GO:0008654	biological_process phospholipid biosynthetic process	6/1227	69/21724	0.193748	0.516181	0.506455	ENSG00000026652/ENSG00000097033/ENSG00000101290/ENSG00000103502/ENSG00000111684/ENSG00000158669	6
GO:0005871	cellular_component kinesin complex	5/1227	55/21724	0.198092	0.516181	0.506455	ENSG00000075945/ENSG00000079616/ENSG00000121621/ENSG00000165115/ENSG00000197892	5
GO:0006695	biological_process cholesterol biosynthetic process	4/1227	41/21724	0.199523	0.516181	0.506455	ENSG00000113161/ENSG00000125629/ENSG00000160211/ENSG00000205808	4
GO:0010494	cellular_component cytoplasmic stress granule	4/1227	41/21724	0.199523	0.516181	0.506455	ENSG00000087263/ENSG00000088247/ENSG00000124214/ENSG00000257103	4
GO:0016573	biological_process histone acetylation	4/1227	41/21724	0.199523	0.516181	0.506455	ENSG00000111653/ENSG00000134852/ENSG00000147133/ENSG00000172977	4
GO:0030331	molecular_function estrogen receptor binding	4/1227	41/21724	0.199523	0.516181	0.506455	ENSG00000132646/ENSG00000164934/ENSG00000215021/ENSG00000280789	4
GO:0051209	biological_process release of sequestered calcium ion into cytosol	4/1227	41/21724	0.199523	0.516181	0.506455	ENSG00000005700/ENSG00000119782/ENSG00000138685/ENSG00000142185	4
GO:0042254	biological_process ribosome biogenesis	9/1227	115/21724	0.202089	0.516181	0.506455	ENSG00000087269/ENSG00000089157/ENSG00000111641/ENSG00000117395/ENSG00000124228/ENSG00000124541/ENSG00000126749/ENSG00000135763/ENSG00000164934	9
GO:0032092	biological_process positive regulation of protein binding	6/1227	70/21724	0.202588	0.516181	0.506455	ENSG00000087274/ENSG00000136986/ENSG00000147133/ENSG00000159023/ENSG00000159461/ENSG00000164932	6
GO:0035019	biological_process somatic stem cell population maintenance	6/1227	70/21724	0.202588	0.516181	0.506455	ENSG00000066336/ENSG00000132155/ENSG00000135374/ENSG00000138685/ENSG00000162738/ENSG00000168002	6
GO:0051291	biological_process protein heterooligomerization	6/1227	70/21724	0.202588	0.516181	0.506455	ENSG00000078070/ENSG00000130724/ENSG00000156735/ENSG00000165699/ENSG00000168906/ENSG00000169756	6
GO:0008013	molecular_function beta-catenin binding	7/1227	85/21724	0.203995	0.516181	0.506455	ENSG00000060656/ENSG00000089159/ENSG00000103126/ENSG00000107882/ENSG00000109062/ENSG00000129691/ENSG00000144893	7
GO:0035264	biological_process multicellular organism growth	7/1227	85/21724	0.203995	0.516181	0.506455	ENSG00000087274/ENSG00000107854/ENSG00000113448/ENSG00000148339/ENSG00000167522/ENSG00000178971/ENSG00000179295	7
GO:0000470	biological_process maturation of LSU-rRNA	2/1227	15/21724	0.206487	0.516181	0.506455	ENSG00000111641/ENSG00000198042	2
GO:0000780	cellular_component condensed nuclear chromosome, centromeric region	2/1227	15/21724	0.206487	0.516181	0.506455	ENSG00000178999/ENSG00000239642	2
GO:0001736	biological_process establishment of planar polarity	2/1227	15/21724	0.206487	0.516181	0.506455	ENSG00000162738/ENSG00000164930	2
GO:0004697	molecular_function protein kinase C activity	2/1227	15/21724	0.206487	0.516181	0.506455	ENSG00000065675/ENSG00000160447	2
GO:0005095	molecular_function GTPase inhibitor activity	2/1227	15/21724	0.206487	0.516181	0.506455	ENSG00000168421/ENSG00000197622	2
GO:0005123	molecular_function death receptor binding	2/1227	15/21724	0.206487	0.516181	0.506455	ENSG00000110514/ENSG00000135926	2
GO:0005521	molecular_function lamin binding	2/1227	15/21724	0.206487	0.516181	0.506455	ENSG00000104765/ENSG00000131018	2
GO:0005798	cellular_component Golgi-associated vesicle	2/1227	15/21724	0.206487	0.516181	0.506455	ENSG00000109220/ENSG00000129083	2
GO:0006112	biological_process energy reserve metabolic process	2/1227	15/21724	0.206487	0.516181	0.506455	ENSG00000087250/ENSG00000135324	2
GO:0010812	biological_process negative regulation of cell-substrate adhesion	2/1227	15/21724	0.206487	0.516181	0.506455	ENSG00000174804/ENSG00000208005	2
GO:0015908	biological_process fatty acid transport	2/1227	15/21724	0.206487	0.516181	0.506455	ENSG00000068366/ENSG00000083807	2
GO:0030285	cellular_component integral component of synaptic vesicle membrane	2/1227	15/21724	0.206487	0.516181	0.506455	ENSG00000135823/ENSG00000159164	2
GO:0030949	biological_process positive regulation of vascular endothelial growth factor receptor signaling pathway	2/1227	15/21724	0.206487	0.516181	0.506455	ENSG00000087250/ENSG00000161638	2
GO:0032039	cellular_component integrator complex	2/1227	15/21724	0.206487	0.516181	0.506455	ENSG00000143624/ENSG00000185085	2
GO:0032743	biological_process positive regulation of interleukin-2 production	2/1227	15/21724	0.206487	0.516181	0.506455	ENSG00000113448/ENSG00000175104	2
GO:0034656	biological_process nucleobase-containing small molecule catabolic process	2/1227	15/21724	0.206487	0.516181	0.506455	ENSG00000187097/ENSG00000198585	2
GO:0034975	biological_process protein folding in endoplasmic reticulum	2/1227	15/21724	0.206487	0.516181	0.506455	ENSG00000166598/ENSG00000185615	2
GO:0035269	biological_process protein O-linked mannosylation	2/1227	15/21724	0.206487	0.516181	0.506455	ENSG00000130714/ENSG00000144647	2
GO:0035589	biological_process G protein-coupled purinergic nucleotide receptor signaling pathway	2/1227	15/21724	0.206487	0.516181	0.506455	ENSG00000174944/ENSG00000174946	2
GO:0036002	molecular_function pre-mRNA binding	2/1227	15/21724	0.206487	0.516181	0.506455	ENSG00000159409/ENSG00000175324	2
GO:0040037	biological_process negative regulation of fibroblast growth factor receptor signaling pathway	2/1227	15/21724	0.206487	0.516181	0.506455	ENSG00000284231/ENSG00000284453	2
GO:0043981	biological_process histone H4-K5 acetylation	2/1227	15/21724	0.206487	0.516181	0.506455	ENSG00000111653/ENSG00000147162	2
GO:0043982	biological_process histone H4-K8 acetylation	2/1227	15/21724	0.206487	0.516181	0.506455	ENSG00000111653/ENSG00000147162	2
GO:0044255	biological_process cellular lipid metabolic process	2/1227	15/21724	0.206487	0.516181	0.506455	ENSG00000025434/ENSG00000147465	2
GO:0045028	molecular_function G protein-coupled purinergic nucleotide receptor activity	2/1227	15/21724	0.206487	0.516181	0.506455	ENSG00000174944/ENSG00000174946	2
GO:0045055	biological_process regulated exocytosis	2/1227	15/21724	0.206487	0.516181	0.506455	ENSG00000101152/ENSG00000135631	2
GO:0048011	biological_process neurotrophin TRK receptor signaling pathway	2/1227	15/21724	0.206487	0.516181	0.506455	ENSG00000132155/ENSG00000179295	2
GO:0060314	biological_process regulation of ryanodine-sensitive calcium-release channel activity	2/1227	15/21724	0.206487	0.516181	0.506455	ENSG00000113448/ENSG00000119782	2
GO:0080182	biological_process histone H3-K4 trimethylation	2/1227	15/21724	0.206487	0.516181	0.506455	ENSG00000147162/ENSG00000198730	2
GO:0099133	biological_process ATP hydrolysis coupled anion transmembrane transport	2/1227	15/21724	0.206487	0.516181	0.506455	ENSG00000091262/ENSG00000103222	2
GO:1904874	biological_process positive regulation of telomerase RNA localization to Cajal body	2/1227	15/21724	0.206487	0.516181	0.506455	ENSG00000135624/ENSG00000146731	2
GO:2001275	biological_process obsolete positive regulation of glucose import in response to insulin stimulus	2/1227	15/21724	0.206487	0.516181	0.506455	ENSG00000105647/ENSG00000179295	2
GO:0000015	cellular_component phosphopyruvate hydratase complex	1/1227	4/21724	0.207508	0.516181	0.506455	ENSG00000111674	1
GO:0000469	biological_process cleavage involved in rRNA processing	1/1227	4/21724	0.207508	0.516181	0.506455	ENSG00000124541	1
GO:0000972	biological_process transcription-dependent tethering of RNA polymerase II gene DNA at nuclear periphery	1/1227	4/21724	0.207508	0.516181	0.506455	ENSG00000069248	1
GO:0001129	molecular_function obsolete RNA polymerase II transcription factor activity, TBP-class protein binding, involved in preinitiation complex assembly	1/1227	4/21724	0.207508	0.516181	0.506455	ENSG00000147133	1
GO:0001821	biological_process histamine secretion	1/1227	4/21724	0.207508	0.516181	0.506455	ENSG00000164400	1
GO:0001826	biological_process inner cell mass cell differentiation	1/1227	4/21724	0.207508	0.516181	0.506455	ENSG00000198730	1
GO:0001845	biological_process phagolysosome assembly	1/1227	4/21724	0.207508	0.516181	0.506455	ENSG00000102879	1
GO:0001920	biological_process negative regulation of receptor recycling	1/1227	4/21724	0.207508	0.516181	0.506455	ENSG00000169174	1
GO:0002093	biological_process auditory receptor cell morphogenesis	1/1227	4/21724	0.207508	0.516181	0.506455	ENSG00000143951	1
GO:0002573	biological_process myeloid leukocyte differentiation	1/1227	4/21724	0.207508	0.516181	0.506455	ENSG00000066336	1
GO:0002667	biological_process regulation of T cell anergy	1/1227	4/21724	0.207508	0.516181	0.506455	ENSG00000105205	1
GO:0003219	biological_process cardiac right ventricle formation	1/1227	4/21724	0.207508	0.516181	0.506455	ENSG00000082014	1
GO:0003402	biological_process planar cell polarity pathway involved in axis elongation	1/1227	4/21724	0.207508	0.516181	0.506455	ENSG00000162738	1
GO:0003960	molecular_function NADPH:quinone reductase activity	1/1227	4/21724	0.207508	0.516181	0.506455	ENSG00000115129	1
GO:0004040	molecular_function amidase activity	1/1227	4/21724	0.207508	0.516181	0.506455	ENSG00000130348	1
GO:0004118	molecular_function cGMP-stimulated cyclic-nucleotide phosphodiesterase activity	1/1227	4/21724	0.207508	0.516181	0.506455	ENSG00000186642	1
GO:0004366	molecular_function glycerol-3-phosphate O-acyltransferase activity	1/1227	4/21724	0.207508	0.516181	0.506455	ENSG00000158669	1
GO:0004634	molecular_function phosphopyruvate hydratase activity	1/1227	4/21724	0.207508	0.516181	0.506455	ENSG00000111674	1
GO:0004706	molecular_function JUN kinase kinase kinase activity	1/1227	4/21724	0.207508	0.516181	0.506455	ENSG00000173327	1
GO:0004711	molecular_function ribosomal protein S6 kinase activity	1/1227	4/21724	0.207508	0.516181	0.506455	ENSG00000175634	1
GO:0004955	molecular_function prostaglandin receptor activity	1/1227	4/21724	0.207508	0.516181	0.506455	ENSG00000050628	1
GO:0005025	molecular_function transforming growth factor beta receptor activity, type I	1/1227	4/21724	0.207508	0.516181	0.506455	ENSG00000115170	1
GO:0005087	molecular_function Ran guanyl-nucleotide exchange factor activity	1/1227	4/21724	0.207508	0.516181	0.506455	ENSG00000108961	1
GO:0005219	molecular_function ryanodine-sensitive calcium-release channel activity	1/1227	4/21724	0.207508	0.516181	0.506455	ENSG00000119782	1
GO:0005222	molecular_function intracellular cAMP-activated cation channel activity	1/1227	4/21724	0.207508	0.516181	0.506455	ENSG00000099822	1
GO:0005315	molecular_function inorganic phosphate transmembrane transporter activity	1/1227	4/21724	0.207508	0.516181	0.506455	ENSG00000154122	1
GO:0005497	molecular_function androgen binding	1/1227	4/21724	0.207508	0.516181	0.506455	ENSG00000100300	1
GO:0005850	cellular_component eukaryotic translation initiation factor 2 complex	1/1227	4/21724	0.207508	0.516181	0.506455	ENSG00000130741	1
GO:0005862	cellular_component muscle thin filament tropomyosin	1/1227	4/21724	0.207508	0.516181	0.506455	ENSG00000143549	1
GO:0006021	biological_process inositol biosynthetic process	1/1227	4/21724	0.207508	0.516181	0.506455	ENSG00000133731	1
GO:0006220	biological_process pyrimidine nucleotide metabolic process	1/1227	4/21724	0.207508	0.516181	0.506455	ENSG00000156136	1
GO:0006222	biological_process UMP biosynthetic process	1/1227	4/21724	0.207508	0.516181	0.506455	ENSG00000198276	1
GO:0006290	biological_process pyrimidine dimer repair	1/1227	4/21724	0.207508	0.516181	0.506455	ENSG00000134574	1
GO:0006382	biological_process adenosine to inosine editing	1/1227	4/21724	0.207508	0.516181	0.506455	ENSG00000198585	1
GO:0006499	biological_process N-terminal protein myristoylation	1/1227	4/21724	0.207508	0.516181	0.506455	ENSG00000138032	1
GO:0006574	biological_process valine catabolic process	1/1227	4/21724	0.207508	0.516181	0.506455	ENSG00000119711	1
GO:0006582	biological_process melanin metabolic process	1/1227	4/21724	0.207508	0.516181	0.506455	ENSG00000197535	1
GO:0006642	biological_process triglyceride mobilization	1/1227	4/21724	0.207508	0.516181	0.506455	ENSG00000083807	1
GO:0006663	biological_process platelet activating factor biosynthetic process	1/1227	4/21724	0.207508	0.516181	0.506455	ENSG00000116711	1
GO:0006670	biological_process sphingosine metabolic process	1/1227	4/21724	0.207508	0.516181	0.506455	ENSG00000063176	1
GO:0007089	biological_process traversing start control point of mitotic cell cycle	1/1227	4/21724	0.207508	0.516181	0.506455	ENSG00000185324	1
GO:0007161	biological_process calcium-independent cell-matrix adhesion	1/1227	4/21724	0.207508	0.516181	0.506455	ENSG00000165816	1
GO:0008073	molecular_function ornithine decarboxylase inhibitor activity	1/1227	4/21724	0.207508	0.516181	0.506455	ENSG00000143450	1
GO:0008105	biological_process protein localization	1/1227	4/21724	0.207508	0.516181	0.506455	ENSG00000206561	1
GO:0008298	biological_process intracellular mRNA localization	1/1227	4/21724	0.207508	0.516181	0.506455	ENSG00000161642	1
GO:0008582	biological_process regulation of synaptic growth at neuromuscular junction	1/1227	4/21724	0.207508	0.516181	0.506455	ENSG00000206561	1
GO:0008853	molecular_function exodeoxyribonuclease III activity	1/1227	4/21724	0.207508	0.516181	0.506455	ENSG00000172613	1
GO:0008934	molecular_function inositol monophosphate 1-phosphatase activity	1/1227	4/21724	0.207508	0.516181	0.506455	ENSG00000133731	1
GO:0009157	biological_process deoxyribonucleoside monophosphate biosynthetic process	1/1227	4/21724	0.207508	0.516181	0.506455	ENSG00000156136	1
GO:0009298	biological_process GDP-mannose biosynthetic process	1/1227	4/21724	0.207508	0.516181	0.506455	ENSG00000173540	1
GO:0010587	biological_process miRNA catabolic process	1/1227	4/21724	0.207508	0.516181	0.506455	ENSG00000134744	1
GO:0010701	biological_process positive regulation of norepinephrine secretion	1/1227	4/21724	0.207508	0.516181	0.506455	ENSG00000158445	1
GO:0010716	biological_process negative regulation of extracellular matrix disassembly	1/1227	4/21724	0.207508	0.516181	0.506455	ENSG00000078098	1
GO:0010760	biological_process negative regulation of macrophage chemotaxis	1/1227	4/21724	0.207508	0.516181	0.506455	ENSG00000106804	1
GO:0010766	biological_process negative regulation of sodium ion transport	1/1227	4/21724	0.207508	0.516181	0.506455	ENSG00000109062	1
GO:0010823	biological_process negative regulation of mitochondrion organization	1/1227	4/21724	0.207508	0.516181	0.506455	ENSG00000100300	1
GO:0010883	biological_process regulation of lipid storage	1/1227	4/21724	0.207508	0.516181	0.506455	ENSG00000125652	1
GO:0014819	biological_process regulation of skeletal muscle contraction	1/1227	4/21724	0.207508	0.516181	0.506455	ENSG00000111678	1
GO:0014827	biological_process intestine smooth muscle contraction	1/1227	4/21724	0.207508	0.516181	0.506455	ENSG00000050628	1
GO:0015081	molecular_function sodium ion transmembrane transporter activity	1/1227	4/21724	0.207508	0.516181	0.506455	ENSG00000170482	1
GO:0015184	molecular_function L-cystine transmembrane transporter activity	1/1227	4/21724	0.207508	0.516181	0.506455	ENSG00000138079	1
GO:0015798	biological_process myo-inositol transport	1/1227	4/21724	0.207508	0.516181	0.506455	ENSG00000197121	1
GO:0015811	biological_process L-cystine transport	1/1227	4/21724	0.207508	0.516181	0.506455	ENSG00000138079	1
GO:0015936	biological_process coenzyme A metabolic process	1/1227	4/21724	0.207508	0.516181	0.506455	ENSG00000113161	1
GO:0016240	biological_process autophagosome membrane docking	1/1227	4/21724	0.207508	0.516181	0.506455	ENSG00000118640	1
GO:0016321	biological_process female meiosis chromosome segregation	1/1227	4/21724	0.207508	0.516181	0.506455	ENSG00000239642	1
GO:0016361	molecular_function activin receptor activity, type I	1/1227	4/21724	0.207508	0.516181	0.506455	ENSG00000115170	1
GO:0016505	molecular_function peptidase activator activity involved in apoptotic process	1/1227	4/21724	0.207508	0.516181	0.506455	ENSG00000147654	1
GO:0016602	cellular_component CCAAT-binding factor complex	1/1227	4/21724	0.207508	0.516181	0.506455	ENSG00000120837	1
GO:0016620	molecular_function oxidoreductase activity, acting on the aldehyde or oxo group of donors, NAD or NADP as acceptor	1/1227	4/21724	0.207508	0.516181	0.506455	ENSG00000111640	1
GO:0017085	biological_process response to insecticide	1/1227	4/21724	0.207508	0.516181	0.506455	ENSG00000147465	1
GO:0018126	biological_process protein hydroxylation	1/1227	4/21724	0.207508	0.516181	0.506455	ENSG00000087263	1
GO:0018894	biological_process dibenzo-p-dioxin metabolic process	1/1227	4/21724	0.207508	0.516181	0.506455	ENSG00000147465	1
GO:0019166	molecular_function trans-2-enoyl-CoA reductase (NADPH) activity	1/1227	4/21724	0.207508	0.516181	0.506455	ENSG00000116353	1
GO:0019211	molecular_function phosphatase activator activity	1/1227	4/21724	0.207508	0.516181	0.506455	ENSG00000125651	1
GO:0019346	biological_process transsulfuration	1/1227	4/21724	0.207508	0.516181	0.506455	ENSG00000160200	1
GO:0019348	biological_process dolichol metabolic process	1/1227	4/21724	0.207508	0.516181	0.506455	ENSG00000128039	1
GO:0021575	biological_process hindbrain morphogenesis	1/1227	4/21724	0.207508	0.516181	0.506455	ENSG00000180613	1
GO:0021797	biological_process forebrain anterior/posterior pattern specification	1/1227	4/21724	0.207508	0.516181	0.506455	ENSG00000103126	1
GO:0030055	cellular_component cell-substrate junction	1/1227	4/21724	0.207508	0.516181	0.506455	ENSG00000079308	1
GO:0030223	biological_process neutrophil differentiation	1/1227	4/21724	0.207508	0.516181	0.506455	ENSG00000164400	1
GO:0030289	cellular_component protein phosphatase 4 complex	1/1227	4/21724	0.207508	0.516181	0.506455	ENSG00000149923	1
GO:0030292	molecular_function protein tyrosine kinase inhibitor activity	1/1227	4/21724	0.207508	0.516181	0.506455	ENSG00000005700	1
GO:0030910	biological_process olfactory placode formation	1/1227	4/21724	0.207508	0.516181	0.506455	ENSG00000103126	1
GO:0030947	biological_process regulation of vascular endothelial growth factor receptor signaling pathway	1/1227	4/21724	0.207508	0.516181	0.506455	ENSG00000174804	1
GO:0031125	biological_process rRNA 3'-end processing	1/1227	4/21724	0.207508	0.516181	0.506455	ENSG00000104626	1
GO:0031749	molecular_function D2 dopamine receptor binding	1/1227	4/21724	0.207508	0.516181	0.506455	ENSG00000106976	1
GO:0031781	molecular_function type 3 melanocortin receptor binding	1/1227	4/21724	0.207508	0.516181	0.506455	ENSG00000135324	1
GO:0031782	molecular_function type 4 melanocortin receptor binding	1/1227	4/21724	0.207508	0.516181	0.506455	ENSG00000135324	1
GO:0031914	biological_process negative regulation of synaptic plasticity	1/1227	4/21724	0.207508	0.516181	0.506455	ENSG00000169220	1
GO:0031952	biological_process regulation of protein autophosphorylation	1/1227	4/21724	0.207508	0.516181	0.506455	ENSG00000173542	1
GO:0032100	biological_process positive regulation of appetite	1/1227	4/21724	0.207508	0.516181	0.506455	ENSG00000157017	1
GO:0032225	biological_process regulation of synaptic transmission, dopaminergic	1/1227	4/21724	0.207508	0.516181	0.506455	ENSG00000127838	1
GO:0032264	biological_process IMP salvage	1/1227	4/21724	0.207508	0.516181	0.506455	ENSG00000165704	1
GO:0032369	biological_process negative regulation of lipid transport	1/1227	4/21724	0.207508	0.516181	0.506455	ENSG00000025434	1
GO:0032374	biological_process regulation of cholesterol transport	1/1227	4/21724	0.207508	0.516181	0.506455	ENSG00000100300	1
GO:0032376	biological_process positive regulation of cholesterol transport	1/1227	4/21724	0.207508	0.516181	0.506455	ENSG00000025434	1
GO:0032483	biological_process regulation of Rab protein signal transduction	1/1227	4/21724	0.207508	0.516181	0.506455	ENSG00000110514	1
GO:0032507	biological_process maintenance of protein location in cell	1/1227	4/21724	0.207508	0.516181	0.506455	ENSG00000113758	1
GO:0032510	biological_process endosome to lysosome transport via multivesicular body sorting pathway	1/1227	4/21724	0.207508	0.516181	0.506455	ENSG00000143669	1
GO:0032611	biological_process interleukin-1 beta production	1/1227	4/21724	0.207508	0.516181	0.506455	ENSG00000153029	1
GO:0032777	cellular_component Piccolo NuA4 histone acetyltransferase complex	1/1227	4/21724	0.207508	0.516181	0.506455	ENSG00000172977	1
GO:0033273	biological_process response to vitamin	1/1227	4/21724	0.207508	0.516181	0.506455	ENSG00000143379	1
GO:0033300	molecular_function dehydroascorbic acid transmembrane transporter activity	1/1227	4/21724	0.207508	0.516181	0.506455	ENSG00000170482	1
GO:0033590	biological_process response to cobalamin	1/1227	4/21724	0.207508	0.516181	0.506455	ENSG00000173039	1
GO:0033600	biological_process negative regulation of mammary gland epithelial cell proliferation	1/1227	4/21724	0.207508	0.516181	0.506455	ENSG00000215021	1
GO:0033605	biological_process positive regulation of catecholamine secretion	1/1227	4/21724	0.207508	0.516181	0.506455	ENSG00000158445	1
GO:0033631	biological_process cell-cell adhesion mediated by integrin	1/1227	4/21724	0.207508	0.516181	0.506455	ENSG00000161638	1
GO:0034205	biological_process amyloid-beta formation	1/1227	4/21724	0.207508	0.516181	0.506455	ENSG00000162736	1
GO:0034751	cellular_component aryl hydrocarbon receptor complex	1/1227	4/21724	0.207508	0.516181	0.506455	ENSG00000110711	1
GO:0035061	cellular_component interchromatin granule	1/1227	4/21724	0.207508	0.516181	0.506455	ENSG00000198887	1
GO:0035426	biological_process extracellular matrix-cell signaling	1/1227	4/21724	0.207508	0.516181	0.506455	ENSG00000174804	1
GO:0035522	biological_process monoubiquitinated histone H2A deubiquitination	1/1227	4/21724	0.207508	0.516181	0.506455	ENSG00000171456	1
GO:0035751	biological_process regulation of lysosomal lumen pH	1/1227	4/21724	0.207508	0.516181	0.506455	ENSG00000134851	1
GO:0035799	biological_process ureter maturation	1/1227	4/21724	0.207508	0.516181	0.506455	ENSG00000075891	1
GO:0038108	biological_process negative regulation of appetite by leptin-mediated signaling pathway	1/1227	4/21724	0.207508	0.516181	0.506455	ENSG00000125124	1
GO:0039530	biological_process MDA-5 signaling pathway	1/1227	4/21724	0.207508	0.516181	0.506455	ENSG00000115267	1
GO:0039689	biological_process negative stranded viral RNA replication	1/1227	4/21724	0.207508	0.516181	0.506455	ENSG00000085978	1
GO:0040023	biological_process nuclear migration	1/1227	4/21724	0.207508	0.516181	0.506455	ENSG00000109062	1
GO:0042171	molecular_function lysophosphatidic acid acyltransferase activity	1/1227	4/21724	0.207508	0.516181	0.506455	ENSG00000097033	1
GO:0042296	molecular_function ISG15 transferase activity	1/1227	4/21724	0.207508	0.516181	0.506455	ENSG00000156587	1
GO:0042759	biological_process long-chain fatty acid biosynthetic process	1/1227	4/21724	0.207508	0.516181	0.506455	ENSG00000197535	1
GO:0042904	biological_process 9-cis-retinoic acid biosynthetic process	1/1227	4/21724	0.207508	0.516181	0.506455	ENSG00000118514	1
GO:0042992	biological_process obsolete negative regulation of transcription factor import into nucleus	1/1227	4/21724	0.207508	0.516181	0.506455	ENSG00000107882	1
GO:0043199	molecular_function sulfate binding	1/1227	4/21724	0.207508	0.516181	0.506455	ENSG00000261052	1
GO:0043372	biological_process positive regulation of CD4-positive, alpha-beta T cell differentiation	1/1227	4/21724	0.207508	0.516181	0.506455	ENSG00000123338	1
GO:0043932	biological_process ossification involved in bone remodeling	1/1227	4/21724	0.207508	0.516181	0.506455	ENSG00000164932	1
GO:0044614	cellular_component nuclear pore cytoplasmic filaments	1/1227	4/21724	0.207508	0.516181	0.506455	ENSG00000153201	1
GO:0044772	biological_process mitotic cell cycle phase transition	1/1227	4/21724	0.207508	0.516181	0.506455	ENSG00000114670	1
GO:0045134	molecular_function uridine-diphosphatase activity	1/1227	4/21724	0.207508	0.516181	0.506455	ENSG00000187097	1
GO:0045159	molecular_function myosin II binding	1/1227	4/21724	0.207508	0.516181	0.506455	ENSG00000109062	1
GO:0045629	biological_process negative regulation of T-helper 2 cell differentiation	1/1227	4/21724	0.207508	0.516181	0.506455	ENSG00000171150	1
GO:0045964	biological_process positive regulation of dopamine metabolic process	1/1227	4/21724	0.207508	0.516181	0.506455	ENSG00000165704	1
GO:0046726	biological_process positive regulation by virus of viral protein levels in host cell	1/1227	4/21724	0.207508	0.516181	0.506455	ENSG00000124214	1
GO:0047631	molecular_function ADP-ribose diphosphatase activity	1/1227	4/21724	0.207508	0.516181	0.506455	ENSG00000142185	1
GO:0047696	molecular_function beta-adrenergic receptor kinase activity	1/1227	4/21724	0.207508	0.516181	0.506455	ENSG00000198055	1
GO:0048205	biological_process COPI coating of Golgi vesicle	1/1227	4/21724	0.207508	0.516181	0.506455	ENSG00000107862	1
GO:0048386	biological_process positive regulation of retinoic acid receptor signaling pathway	1/1227	4/21724	0.207508	0.516181	0.506455	ENSG00000171456	1
GO:0048550	biological_process negative regulation of pinocytosis	1/1227	4/21724	0.207508	0.516181	0.506455	ENSG00000025434	1
GO:0048609	biological_process multicellular organismal reproductive process	1/1227	4/21724	0.207508	0.516181	0.506455	ENSG00000179295	1
GO:0050254	molecular_function rhodopsin kinase activity	1/1227	4/21724	0.207508	0.516181	0.506455	ENSG00000125388	1
GO:0050294	molecular_function steroid sulfotransferase activity	1/1227	4/21724	0.207508	0.516181	0.506455	ENSG00000088002	1
GO:0050510	molecular_function N-acetylgalactosaminyl-proteoglycan 3-beta-glucuronosyltransferase activity	1/1227	4/21724	0.207508	0.516181	0.506455	ENSG00000033100	1
GO:0050859	biological_process negative regulation of B cell receptor signaling pathway	1/1227	4/21724	0.207508	0.516181	0.506455	ENSG00000111679	1
GO:0050881	biological_process musculoskeletal movement	1/1227	4/21724	0.207508	0.516181	0.506455	ENSG00000143952	1
GO:0051208	biological_process sequestering of calcium ion	1/1227	4/21724	0.207508	0.516181	0.506455	ENSG00000166598	1
GO:0051295	biological_process establishment of meiotic spindle localization	1/1227	4/21724	0.207508	0.516181	0.506455	ENSG00000134278	1
GO:0051409	biological_process response to nitrosative stress	1/1227	4/21724	0.207508	0.516181	0.506455	ENSG00000139318	1
GO:0051450	biological_process myoblast proliferation	1/1227	4/21724	0.207508	0.516181	0.506455	ENSG00000233276	1
GO:0051464	biological_process positive regulation of cortisol secretion	1/1227	4/21724	0.207508	0.516181	0.506455	ENSG00000157017	1
GO:0051495	biological_process positive regulation of cytoskeleton organization	1/1227	4/21724	0.207508	0.516181	0.506455	ENSG00000130827	1
GO:0051771	biological_process negative regulation of nitric-oxide synthase biosynthetic process	1/1227	4/21724	0.207508	0.516181	0.506455	ENSG00000084207	1
GO:0051873	biological_process killing by host of symbiont cells	1/1227	4/21724	0.207508	0.516181	0.506455	ENSG00000111640	1
GO:0051919	biological_process positive regulation of fibrinolysis	1/1227	4/21724	0.207508	0.516181	0.506455	ENSG00000131187	1
[truncated: 3,185 more rows]
