# Supplementary material for: Osteoporosis Is Characterized by Altered Expression of Exosomal Long Non-coding RNAs
Source: Front Genet. 2020 Nov 12;11:566959. doi: 10.3389/fgene.2020.566959 (PMC7689021; doi:10.3389/fgene.2020.566959)
Supplement: Supplementary Table 2 — GO analysis of genes targeted by downregulated lncRNAs with adjusted p-value. [file Table_2.XLSX]

## Sheet: DE_lncRNA_down_gene_GO_enrich_r
ID	Description	GeneRatio	BgRatio	pvalue	p.adjust	qvalue	geneID	Count
GO:0036459	molecular_function thiol-dependent ubiquitinyl hydrolase activity	13/128	122/21724	3.53569e-13	3.29526e-10	2.43032e-10	ENSG00000101557/ENSG00000223569/ENSG00000227551/ENSG00000231396/ENSG00000232399/ENSG00000233136/ENSG00000248920/ENSG00000248933/ENSG00000249104/ENSG00000249811/ENSG00000250745/ENSG00000250844/ENSG00000250913	13
GO:0008234	molecular_function cysteine-type peptidase activity	12/128	161/21724	2.05371e-10	9.57031e-08	7.05829e-08	ENSG00000101557/ENSG00000223569/ENSG00000227551/ENSG00000231396/ENSG00000232399/ENSG00000233136/ENSG00000248920/ENSG00000248933/ENSG00000249104/ENSG00000249811/ENSG00000250745/ENSG00000250844	12
GO:0006511	biological_process ubiquitin-dependent protein catabolic process	13/128	213/21724	4.21504e-10	1.30947e-07	9.65761e-08	ENSG00000101557/ENSG00000223569/ENSG00000227551/ENSG00000231396/ENSG00000232399/ENSG00000233136/ENSG00000248920/ENSG00000248933/ENSG00000249104/ENSG00000249811/ENSG00000250745/ENSG00000250844/ENSG00000250913	13
GO:0016579	biological_process protein deubiquitination	14/128	308/21724	4.03017e-09	9.39031e-07	6.92554e-07	ENSG00000100811/ENSG00000101557/ENSG00000223569/ENSG00000227551/ENSG00000231396/ENSG00000232399/ENSG00000233136/ENSG00000248920/ENSG00000248933/ENSG00000249104/ENSG00000249811/ENSG00000250745/ENSG00000250844/ENSG00000250913	14
GO:0008233	molecular_function peptidase activity	15/128	585/21724	1.90281e-06	0.000354684	0.000261587	ENSG00000101557/ENSG00000122194/ENSG00000176978/ENSG00000198670/ENSG00000223569/ENSG00000227551/ENSG00000231396/ENSG00000232399/ENSG00000233136/ENSG00000248920/ENSG00000248933/ENSG00000249104/ENSG00000249811/ENSG00000250745/ENSG00000250844	15
GO:0042355	biological_process L-fucose catabolic process	3/128	9/21724	1.63546e-05	0.00254042	0.00187361	ENSG00000174951/ENSG00000176920/ENSG00000180549	3
GO:0005783	cellular_component endoplasmic reticulum	23/128	1545/21724	3.27377e-05	0.0040131	0.00295974	ENSG00000054179/ENSG00000104765/ENSG00000107317/ENSG00000108950/ENSG00000130023/ENSG00000157315/ENSG00000168350/ENSG00000175048/ENSG00000176884/ENSG00000177239/ENSG00000198838/ENSG00000223569/ENSG00000227551/ENSG00000231396/ENSG00000232399/ENSG00000233136/ENSG00000248920/ENSG00000248933/ENSG00000249104/ENSG00000249811/ENSG00000250745/ENSG00000250844/ENSG00000250913	23
GO:0008107	molecular_function galactoside 2-alpha-L-fucosyltransferase activity	2/128	2/21724	3.44472e-05	0.0040131	0.00295974	ENSG00000174951/ENSG00000176920	2
GO:0008417	molecular_function fucosyltransferase activity	3/128	12/21724	4.22822e-05	0.00437856	0.00322928	ENSG00000174951/ENSG00000176920/ENSG00000180549	3
GO:0036065	biological_process fucosylation	3/128	13/21724	5.47302e-05	0.00510086	0.00376198	ENSG00000174951/ENSG00000176920/ENSG00000180549	3
GO:0031519	cellular_component PcG protein complex	4/128	38/21724	7.2674e-05	0.00615747	0.00454126	ENSG00000100811/ENSG00000141570/ENSG00000141582/ENSG00000173894	4
GO:0006508	biological_process proteolysis	15/128	809/21724	8.53131e-05	0.00662598	0.00488679	ENSG00000101557/ENSG00000122194/ENSG00000176978/ENSG00000198670/ENSG00000223569/ENSG00000227551/ENSG00000231396/ENSG00000232399/ENSG00000233136/ENSG00000248920/ENSG00000248933/ENSG00000249104/ENSG00000249811/ENSG00000250745/ENSG00000250844	15
GO:0017119	cellular_component Golgi transport complex	3/128	17/21724	0.000127902	0.0091696	0.00676276	ENSG00000213380/ENSG00000260371/ENSG00000272617	3
GO:0035102	cellular_component PRC1 complex	3/128	18/21724	0.000152823	0.0101736	0.00750324	ENSG00000141570/ENSG00000141582/ENSG00000173894	3
GO:0016787	molecular_function hydrolase activity	23/128	1801/21724	0.000324606	0.0198337	0.0146278	ENSG00000054179/ENSG00000067113/ENSG00000101557/ENSG00000122194/ENSG00000132612/ENSG00000152670/ENSG00000167216/ENSG00000176978/ENSG00000177239/ENSG00000182156/ENSG00000198670/ENSG00000223569/ENSG00000227551/ENSG00000231396/ENSG00000232399/ENSG00000233136/ENSG00000248920/ENSG00000248933/ENSG00000249104/ENSG00000249811/ENSG00000250745/ENSG00000250844/ENSG00000258429	23
GO:0030197	molecular_function extracellular matrix constituent, lubricant activity	2/128	5/21724	0.000340493	0.0198337	0.0146278	ENSG00000169876/ENSG00000169894	2
GO:0021517	biological_process ventral spinal cord development	2/128	6/21724	0.000508767	0.0278924	0.0205712	ENSG00000114861/ENSG00000173406	2
GO:0036094	molecular_function small molecule binding	2/128	9/21724	0.00120696	0.0592047	0.0436646	ENSG00000107317/ENSG00000284341	2
GO:0070449	cellular_component elongin complex	2/128	9/21724	0.00120696	0.0592047	0.0436646	ENSG00000183791/ENSG00000206181	2
GO:0019864	molecular_function IgG binding	2/128	10/21724	0.00150289	0.0700345	0.0516519	ENSG00000143226/ENSG00000203747	2
GO:0060766	biological_process negative regulation of androgen receptor signaling pathway	2/128	12/21724	0.00218729	0.08622	0.063589	ENSG00000078043/ENSG00000114861	2
GO:0050681	molecular_function androgen receptor binding	3/128	48/21724	0.00284784	0.08622	0.063589	ENSG00000070540/ENSG00000078043/ENSG00000114861	3
GO:0030521	biological_process androgen receptor signaling pathway	3/128	50/21724	0.00319973	0.08622	0.063589	ENSG00000067113/ENSG00000078043/ENSG00000180182	3
GO:0006952	biological_process defense response	5/128	170/21724	0.00337628	0.08622	0.063589	ENSG00000176782/ENSG00000178287/ENSG00000186562/ENSG00000186572/ENSG00000186579	5
GO:0035064	molecular_function methylated histone binding	3/128	54/21724	0.00398071	0.08622	0.063589	ENSG00000141570/ENSG00000141582/ENSG00000173894	3
GO:0030518	biological_process intracellular steroid hormone receptor signaling pathway	2/128	17/21724	0.00442112	0.08622	0.063589	ENSG00000067113/ENSG00000180182	2
GO:0019789	molecular_function SUMO transferase activity	2/128	18/21724	0.00495466	0.08622	0.063589	ENSG00000078043/ENSG00000141582	2
GO:0034185	molecular_function apolipoprotein binding	2/128	19/21724	0.00551631	0.08622	0.063589	ENSG00000122194/ENSG00000198670	2
GO:0048240	biological_process sperm capacitation	2/128	19/21724	0.00551631	0.08622	0.063589	ENSG00000169393/ENSG00000188334	2
GO:0016266	biological_process O-glycan processing	3/128	62/21724	0.00586606	0.08622	0.063589	ENSG00000169876/ENSG00000169894/ENSG00000205277	3
GO:0000170	molecular_function sphingosine hydroxylase activity	1/128	1/21724	0.0058921	0.08622	0.063589	ENSG00000168350	1
GO:0000916	biological_process actomyosin contractile ring contraction	1/128	1/21724	0.0058921	0.08622	0.063589	ENSG00000132612	1
GO:0006551	biological_process leucine metabolic process	1/128	1/21724	0.0058921	0.08622	0.063589	ENSG00000105552	1
GO:0006667	biological_process sphinganine metabolic process	1/128	1/21724	0.0058921	0.08622	0.063589	ENSG00000168350	1
GO:0008442	molecular_function 3-hydroxyisobutyrate dehydrogenase activity	1/128	1/21724	0.0058921	0.08622	0.063589	ENSG00000106049	1
GO:0009181	biological_process purine ribonucleoside diphosphate catabolic process	1/128	1/21724	0.0058921	0.08622	0.063589	ENSG00000054179	1
GO:0010646	biological_process regulation of cell communication	1/128	1/21724	0.0058921	0.08622	0.063589	ENSG00000176884	1
GO:0018964	biological_process propylene metabolic process	1/128	1/21724	0.0058921	0.08622	0.063589	ENSG00000176884	1
GO:0021586	biological_process pons maturation	1/128	1/21724	0.0058921	0.08622	0.063589	ENSG00000176884	1
GO:0021813	biological_process cell-cell adhesion involved in neuronal-glial interactions involved in cerebral cortex radial glia guided migration	1/128	1/21724	0.0058921	0.08622	0.063589	ENSG00000173406	1
GO:0031380	cellular_component nuclear RNA-directed RNA polymerase complex	1/128	1/21724	0.0058921	0.08622	0.063589	ENSG00000164329	1
GO:0032208	biological_process negative regulation of telomere maintenance via recombination	1/128	1/21724	0.0058921	0.08622	0.063589	ENSG00000132604	1
GO:0034358	cellular_component plasma lipoprotein particle	1/128	1/21724	0.0058921	0.08622	0.063589	ENSG00000198670	1
GO:0036508	biological_process protein alpha-1,2-demannosylation	1/128	1/21724	0.0058921	0.08622	0.063589	ENSG00000177239	1
GO:0042586	molecular_function peptide deformylase activity	1/128	1/21724	0.0058921	0.08622	0.063589	ENSG00000258429	1
GO:0045137	biological_process development of primary sexual characteristics	1/128	1/21724	0.0058921	0.08622	0.063589	ENSG00000173894	1
GO:0045281	cellular_component succinate dehydrogenase complex	1/128	1/21724	0.0058921	0.08622	0.063589	ENSG00000143252	1
GO:0046534	biological_process positive regulation of photoreceptor cell differentiation	1/128	1/21724	0.0058921	0.08622	0.063589	ENSG00000105392	1
GO:0047704	molecular_function bile-salt sulfotransferase activity	1/128	1/21724	0.0058921	0.08622	0.063589	ENSG00000105398	1
GO:0052182	biological_process modification by host of symbiont morphology or physiology via secreted substance	1/128	1/21724	0.0058921	0.08622	0.063589	ENSG00000122194	1
GO:0052213	biological_process interaction with symbiont via secreted substance involved in symbiotic interaction	1/128	1/21724	0.0058921	0.08622	0.063589	ENSG00000122194	1
GO:0061140	biological_process lung secretory cell differentiation	1/128	1/21724	0.0058921	0.08622	0.063589	ENSG00000114861	1
GO:0072319	biological_process vesicle uncoating	1/128	1/21724	0.0058921	0.08622	0.063589	ENSG00000132612	1
GO:0072619	biological_process interleukin-21 secretion	1/128	1/21724	0.0058921	0.08622	0.063589	ENSG00000114861	1
GO:0097045	biological_process phosphatidylserine exposure on blood platelet	1/128	1/21724	0.0058921	0.08622	0.063589	ENSG00000177119	1
GO:1901249	biological_process regulation of lung goblet cell differentiation	1/128	1/21724	0.0058921	0.08622	0.063589	ENSG00000114861	1
GO:1901250	biological_process negative regulation of lung goblet cell differentiation	1/128	1/21724	0.0058921	0.08622	0.063589	ENSG00000114861	1
GO:1901256	biological_process regulation of macrophage colony-stimulating factor production	1/128	1/21724	0.0058921	0.08622	0.063589	ENSG00000114861	1
GO:1903770	biological_process negative regulation of beta-galactosidase activity	1/128	1/21724	0.0058921	0.08622	0.063589	ENSG00000132604	1
GO:1903824	biological_process negative regulation of telomere single strand break repair	1/128	1/21724	0.0058921	0.08622	0.063589	ENSG00000132604	1
GO:1904896	biological_process ESCRT complex disassembly	1/128	1/21724	0.0058921	0.08622	0.063589	ENSG00000132612	1
GO:1990603	biological_process dark adaptation	1/128	1/21724	0.0058921	0.08622	0.063589	ENSG00000164329	1
GO:2001182	biological_process regulation of interleukin-12 secretion	1/128	1/21724	0.0058921	0.08622	0.063589	ENSG00000114861	1
GO:0009986	cellular_component cell surface	10/128	666/21724	0.00610035	0.08622	0.063589	ENSG00000101557/ENSG00000122194/ENSG00000169393/ENSG00000176782/ENSG00000176884/ENSG00000177119/ENSG00000186562/ENSG00000186572/ENSG00000186579/ENSG00000188334	10
GO:0009083	biological_process branched-chain amino acid catabolic process	2/128	20/21724	0.00610571	0.08622	0.063589	ENSG00000105552/ENSG00000106049	2
GO:0042623	molecular_function ATPase activity, coupled	2/128	20/21724	0.00610571	0.08622	0.063589	ENSG00000132612/ENSG00000173110	2
GO:0006629	biological_process lipid metabolic process	9/128	570/21724	0.0066868	0.0930164	0.0686014	ENSG00000067113/ENSG00000087076/ENSG00000105398/ENSG00000107317/ENSG00000107331/ENSG00000168350/ENSG00000184925/ENSG00000198670/ENSG00000284341	9
GO:0019898	cellular_component extrinsic component of membrane	3/128	68/21724	0.00757726	0.102344	0.0754805	ENSG00000070540/ENSG00000114520/ENSG00000186579	3
GO:0055074	biological_process calcium ion homeostasis	2/128	24/21724	0.00873415	0.102344	0.0754805	ENSG00000108950/ENSG00000176884	2
GO:0032580	cellular_component Golgi cisterna membrane	3/128	74/21724	0.00955436	0.102344	0.0754805	ENSG00000174951/ENSG00000176920/ENSG00000180549	3
GO:0007338	biological_process single fertilization	3/128	77/21724	0.0106451	0.102344	0.0754805	ENSG00000169393/ENSG00000182264/ENSG00000188334	3
GO:0000792	cellular_component heterochromatin	2/128	27/21724	0.0109805	0.102344	0.0754805	ENSG00000141570/ENSG00000173894	2
GO:0002522	biological_process leukocyte migration involved in immune response	1/128	2/21724	0.0117498	0.102344	0.0754805	ENSG00000180549	1
GO:0002543	biological_process activation of blood coagulation via clotting cascade	1/128	2/21724	0.0117498	0.102344	0.0754805	ENSG00000177119	1
GO:0003977	molecular_function UDP-N-acetylglucosamine diphosphorylase activity	1/128	2/21724	0.0117498	0.102344	0.0754805	ENSG00000197355	1
GO:0004084	molecular_function branched-chain-amino-acid transaminase activity	1/128	2/21724	0.0117498	0.102344	0.0754805	ENSG00000105552	1
GO:0004304	molecular_function estrone sulfotransferase activity	1/128	2/21724	0.0117498	0.102344	0.0754805	ENSG00000105398	1
GO:0004667	molecular_function prostaglandin-D synthase activity	1/128	2/21724	0.0117498	0.102344	0.0754805	ENSG00000107317	1
GO:0006550	biological_process isoleucine catabolic process	1/128	2/21724	0.0117498	0.102344	0.0754805	ENSG00000105552	1
GO:0008193	molecular_function tRNA guanylyltransferase activity	1/128	2/21724	0.0117498	0.102344	0.0754805	ENSG00000101557	1
GO:0008355	biological_process olfactory learning	1/128	2/21724	0.0117498	0.102344	0.0754805	ENSG00000176884	1
GO:0009081	biological_process branched-chain amino acid metabolic process	1/128	2/21724	0.0117498	0.102344	0.0754805	ENSG00000105552	1
GO:0009082	biological_process branched-chain amino acid biosynthetic process	1/128	2/21724	0.0117498	0.102344	0.0754805	ENSG00000105552	1
GO:0009098	biological_process leucine biosynthetic process	1/128	2/21724	0.0117498	0.102344	0.0754805	ENSG00000105552	1
GO:0009099	biological_process valine biosynthetic process	1/128	2/21724	0.0117498	0.102344	0.0754805	ENSG00000105552	1
GO:0021589	biological_process cerebellum structural organization	1/128	2/21724	0.0117498	0.102344	0.0754805	ENSG00000173406	1
GO:0021903	biological_process rostrocaudal neural tube patterning	1/128	2/21724	0.0117498	0.102344	0.0754805	ENSG00000182220	1
GO:0032214	biological_process negative regulation of telomere maintenance via semi-conservative replication	1/128	2/21724	0.0117498	0.102344	0.0754805	ENSG00000132604	1
GO:0034696	biological_process response to prostaglandin F	1/128	2/21724	0.0117498	0.102344	0.0754805	ENSG00000100811	1
GO:0035926	biological_process chemokine (C-C motif) ligand 2 secretion	1/128	2/21724	0.0117498	0.102344	0.0754805	ENSG00000114861	1
GO:0036509	biological_process trimming of terminal mannose on B branch	1/128	2/21724	0.0117498	0.102344	0.0754805	ENSG00000177239	1
GO:0036511	biological_process trimming of first mannose on A branch	1/128	2/21724	0.0117498	0.102344	0.0754805	ENSG00000177239	1
GO:0036512	biological_process trimming of second mannose on A branch	1/128	2/21724	0.0117498	0.102344	0.0754805	ENSG00000177239	1
GO:0042284	molecular_function sphingolipid delta-4 desaturase activity	1/128	2/21724	0.0117498	0.102344	0.0754805	ENSG00000168350	1
GO:0045273	cellular_component respiratory chain complex II	1/128	2/21724	0.0117498	0.102344	0.0754805	ENSG00000143252	1
GO:0048203	biological_process vesicle targeting, trans-Golgi to endosome	1/128	2/21724	0.0117498	0.102344	0.0754805	ENSG00000070540	1
GO:0050706	biological_process regulation of interleukin-1 beta secretion	1/128	2/21724	0.0117498	0.102344	0.0754805	ENSG00000114861	1
GO:0052654	molecular_function L-leucine transaminase activity	1/128	2/21724	0.0117498	0.102344	0.0754805	ENSG00000105552	1
GO:0052655	molecular_function L-valine transaminase activity	1/128	2/21724	0.0117498	0.102344	0.0754805	ENSG00000105552	1
GO:0052656	molecular_function L-isoleucine transaminase activity	1/128	2/21724	0.0117498	0.102344	0.0754805	ENSG00000105552	1
GO:0061640	biological_process cytoskeleton-dependent cytokinesis	1/128	2/21724	0.0117498	0.102344	0.0754805	ENSG00000132612	1
GO:1900424	biological_process regulation of defense response to bacterium	1/128	2/21724	0.0117498	0.102344	0.0754805	ENSG00000114861	1
GO:1902304	biological_process positive regulation of potassium ion export across plasma membrane	1/128	2/21724	0.0117498	0.102344	0.0754805	ENSG00000177119	1
GO:1903902	biological_process positive regulation of viral life cycle	1/128	2/21724	0.0117498	0.102344	0.0754805	ENSG00000132612	1
GO:1904854	molecular_function proteasome core complex binding	1/128	2/21724	0.0117498	0.102344	0.0754805	ENSG00000122194	1
GO:1905778	biological_process negative regulation of exonuclease activity	1/128	2/21724	0.0117498	0.102344	0.0754805	ENSG00000132604	1
GO:1905839	biological_process negative regulation of telomeric D-loop disassembly	1/128	2/21724	0.0117498	0.102344	0.0754805	ENSG00000132604	1
GO:0006891	biological_process intra-Golgi vesicle-mediated transport	2/128	29/21724	0.0126042	0.107772	0.079484	ENSG00000260371/ENSG00000272617	2
GO:0043278	biological_process response to morphine	2/128	29/21724	0.0126042	0.107772	0.079484	ENSG00000176884/ENSG00000221914	2
GO:0050907	biological_process detection of chemical stimulus involved in sensory perception	3/128	89/21724	0.0157077	0.115339	0.085065	ENSG00000176294/ENSG00000176299/ENSG00000182652	3
GO:0016887	molecular_function ATPase activity	5/128	253/21724	0.0171303	0.115339	0.085065	ENSG00000105357/ENSG00000107331/ENSG00000132612/ENSG00000167216/ENSG00000260914	5
GO:0002329	biological_process pre-B cell differentiation	1/128	3/21724	0.0175732	0.115339	0.085065	ENSG00000114861	1
GO:0002361	biological_process CD4-positive, CD25-positive, alpha-beta regulatory T cell differentiation	1/128	3/21724	0.0175732	0.115339	0.085065	ENSG00000180549	1
GO:0004616	molecular_function phosphogluconate dehydrogenase (decarboxylating) activity	1/128	3/21724	0.0175732	0.115339	0.085065	ENSG00000106049	1
GO:0006403	biological_process RNA localization	1/128	3/21724	0.0175732	0.115339	0.085065	ENSG00000100811	1
GO:0006850	biological_process mitochondrial pyruvate transmembrane transport	1/128	3/21724	0.0175732	0.115339	0.085065	ENSG00000238205	1
GO:0016278	molecular_function lysine N-methyltransferase activity	1/128	3/21724	0.0175732	0.115339	0.085065	ENSG00000143499	1
GO:0030573	biological_process bile acid catabolic process	1/128	3/21724	0.0175732	0.115339	0.085065	ENSG00000105398	1
GO:0031627	biological_process telomeric loop formation	1/128	3/21724	0.0175732	0.115339	0.085065	ENSG00000132604	1
GO:0032383	biological_process regulation of intracellular cholesterol transport	1/128	3/21724	0.0175732	0.115339	0.085065	ENSG00000107331	1
GO:0035794	biological_process positive regulation of mitochondrial membrane permeability	1/128	3/21724	0.0175732	0.115339	0.085065	ENSG00000104765	1
GO:0036510	biological_process trimming of terminal mannose on C branch	1/128	3/21724	0.0175732	0.115339	0.085065	ENSG00000177239	1
GO:0043516	biological_process regulation of DNA damage response, signal transduction by p53 class mediator	1/128	3/21724	0.0175732	0.115339	0.085065	ENSG00000143499	1
GO:0043564	cellular_component Ku70:Ku80 complex	1/128	3/21724	0.0175732	0.115339	0.085065	ENSG00000148362	1
GO:0043686	biological_process co-translational protein modification	1/128	3/21724	0.0175732	0.115339	0.085065	ENSG00000258429	1
GO:0044691	biological_process tooth eruption	1/128	3/21724	0.0175732	0.115339	0.085065	ENSG00000108950	1
GO:0045655	biological_process regulation of monocyte differentiation	1/128	3/21724	0.0175732	0.115339	0.085065	ENSG00000114861	1
GO:0047045	molecular_function testosterone 17-beta-dehydrogenase (NADP+) activity	1/128	3/21724	0.0175732	0.115339	0.085065	ENSG00000087076	1
GO:0048069	biological_process eye pigmentation	1/128	3/21724	0.0175732	0.115339	0.085065	ENSG00000182220	1
GO:0061738	biological_process late endosomal microautophagy	1/128	3/21724	0.0175732	0.115339	0.085065	ENSG00000132612	1
GO:0070569	molecular_function uridylyltransferase activity	1/128	3/21724	0.0175732	0.115339	0.085065	ENSG00000197355	1
GO:0071674	biological_process mononuclear cell migration	1/128	3/21724	0.0175732	0.115339	0.085065	ENSG00000122194	1
GO:0097513	cellular_component myosin II filament	1/128	3/21724	0.0175732	0.115339	0.085065	ENSG00000105357	1
GO:1902361	biological_process mitochondrial pyruvate transmembrane transport	1/128	3/21724	0.0175732	0.115339	0.085065	ENSG00000238205	1
GO:1903070	biological_process negative regulation of ER-associated ubiquitin-dependent protein catabolic process	1/128	3/21724	0.0175732	0.115339	0.085065	ENSG00000101557	1
GO:1903595	biological_process positive regulation of histamine secretion by mast cell	1/128	3/21724	0.0175732	0.115339	0.085065	ENSG00000114520	1
GO:1903774	biological_process positive regulation of viral budding via host ESCRT complex	1/128	3/21724	0.0175732	0.115339	0.085065	ENSG00000132612	1
GO:1904315	molecular_function transmitter-gated ion channel activity involved in regulation of postsynaptic membrane potential	1/128	3/21724	0.0175732	0.115339	0.085065	ENSG00000176884	1
GO:1904430	biological_process negative regulation of t-circle formation	1/128	3/21724	0.0175732	0.115339	0.085065	ENSG00000132604	1
GO:1904640	biological_process response to methionine	1/128	3/21724	0.0175732	0.115339	0.085065	ENSG00000105550	1
GO:1905206	biological_process positive regulation of hydrogen peroxide-induced cell death	1/128	3/21724	0.0175732	0.115339	0.085065	ENSG00000114861	1
GO:1990460	molecular_function leptin receptor binding	1/128	3/21724	0.0175732	0.115339	0.085065	ENSG00000114520	1
GO:0032266	molecular_function phosphatidylinositol-3-phosphate binding	2/128	35/21724	0.0180529	0.11766	0.0867763	ENSG00000070540/ENSG00000105559	2
GO:0008201	molecular_function heparin binding	4/128	172/21724	0.0189643	0.122741	0.0905241	ENSG00000169393/ENSG00000186579/ENSG00000188334/ENSG00000198670	4
GO:0006486	biological_process protein glycosylation	4/128	178/21724	0.0212053	0.125137	0.0922911	ENSG00000174951/ENSG00000176920/ENSG00000177239/ENSG00000180549	4
GO:0005623	cellular_component cell	3/128	102/21724	0.0224814	0.125137	0.0922911	ENSG00000105550/ENSG00000108950/ENSG00000198838	3
GO:0045214	biological_process sarcomere organization	2/128	40/21724	0.0232192	0.125137	0.0922911	ENSG00000108946/ENSG00000114861	2
GO:0000104	molecular_function succinate dehydrogenase activity	1/128	4/21724	0.0233625	0.125137	0.0922911	ENSG00000143252	1
GO:0005219	molecular_function ryanodine-sensitive calcium-release channel activity	1/128	4/21724	0.0233625	0.125137	0.0922911	ENSG00000198838	1
GO:0006549	biological_process isoleucine metabolic process	1/128	4/21724	0.0233625	0.125137	0.0922911	ENSG00000105552	1
GO:0006574	biological_process valine catabolic process	1/128	4/21724	0.0233625	0.125137	0.0922911	ENSG00000106049	1
GO:0010817	biological_process regulation of hormone levels	1/128	4/21724	0.0233625	0.125137	0.0922911	ENSG00000105552	1
GO:0010988	biological_process regulation of low-density lipoprotein particle clearance	1/128	4/21724	0.0233625	0.125137	0.0922911	ENSG00000105550	1
GO:0031365	biological_process N-terminal protein amino acid modification	1/128	4/21724	0.0233625	0.125137	0.0922911	ENSG00000258429	1
GO:0032205	biological_process negative regulation of telomere maintenance	1/128	4/21724	0.0233625	0.125137	0.0922911	ENSG00000132604	1
GO:0032608	biological_process interferon-beta production	1/128	4/21724	0.0233625	0.125137	0.0922911	ENSG00000169871	1
GO:0033152	biological_process immunoglobulin V(D)J recombination	1/128	4/21724	0.0233625	0.125137	0.0922911	ENSG00000114861	1
GO:0034767	biological_process positive regulation of ion transmembrane transport	1/128	4/21724	0.0233625	0.125137	0.0922911	ENSG00000177119	1
GO:0042165	molecular_function neurotransmitter binding	1/128	4/21724	0.0233625	0.125137	0.0922911	ENSG00000176884	1
GO:0044218	cellular_component other organism cell membrane	1/128	4/21724	0.0233625	0.125137	0.0922911	ENSG00000122194	1
GO:0044878	biological_process mitotic cytokinesis checkpoint	1/128	4/21724	0.0233625	0.125137	0.0922911	ENSG00000132612	1
GO:0045716	biological_process positive regulation of low-density lipoprotein particle receptor biosynthetic process	1/128	4/21724	0.0233625	0.125137	0.0922911	ENSG00000105550	1
GO:0048763	molecular_function calcium-induced calcium release activity	1/128	4/21724	0.0233625	0.125137	0.0922911	ENSG00000198838	1
GO:0050294	molecular_function steroid sulfotransferase activity	1/128	4/21724	0.0233625	0.125137	0.0922911	ENSG00000105398	1
GO:0050833	molecular_function pyruvate transmembrane transporter activity	1/128	4/21724	0.0233625	0.125137	0.0922911	ENSG00000238205	1
GO:0051645	biological_process Golgi localization	1/128	4/21724	0.0233625	0.125137	0.0922911	ENSG00000173406	1
GO:0051919	biological_process positive regulation of fibrinolysis	1/128	4/21724	0.0233625	0.125137	0.0922911	ENSG00000122194	1
GO:0061470	biological_process T follicular helper cell differentiation	1/128	4/21724	0.0233625	0.125137	0.0922911	ENSG00000114861	1
GO:0061589	biological_process calcium activated phosphatidylserine scrambling	1/128	4/21724	0.0233625	0.125137	0.0922911	ENSG00000177119	1
GO:0086080	molecular_function protein binding involved in heterotypic cell-cell adhesion	1/128	4/21724	0.0233625	0.125137	0.0922911	ENSG00000182264	1
GO:0097477	biological_process lateral motor column neuron migration	1/128	4/21724	0.0233625	0.125137	0.0922911	ENSG00000173406	1
GO:1901509	biological_process regulation of endothelial tube morphogenesis	1/128	4/21724	0.0233625	0.125137	0.0922911	ENSG00000114861	1
GO:1904382	biological_process mannose trimming involved in glycoprotein ERAD pathway	1/128	4/21724	0.0233625	0.125137	0.0922911	ENSG00000177239	1
GO:2000048	biological_process negative regulation of cell-cell adhesion mediated by cadherin	1/128	4/21724	0.0233625	0.125137	0.0922911	ENSG00000122194	1
GO:0006367	biological_process transcription initiation from RNA polymerase II promoter	4/128	184/21724	0.0236024	0.1257	0.092706	ENSG00000180182/ENSG00000249156/ENSG00000250782/ENSG00000283740	4
GO:0019899	molecular_function enzyme binding	6/128	376/21724	0.0240922	0.127579	0.0940923	ENSG00000122194/ENSG00000132604/ENSG00000141582/ENSG00000167220/ENSG00000173110/ENSG00000182220	6
GO:0071377	biological_process cellular response to glucagon stimulus	2/128	42/21724	0.0254361	0.13238	0.0976332	ENSG00000105550/ENSG00000108946	2
GO:0005516	molecular_function calmodulin binding	4/128	194/21724	0.0279506	0.13238	0.0976332	ENSG00000105357/ENSG00000168807/ENSG00000176884/ENSG00000198838	4
GO:0005796	cellular_component Golgi lumen	3/128	111/21724	0.0279645	0.13238	0.0976332	ENSG00000169876/ENSG00000169894/ENSG00000205277	3
GO:0001661	biological_process conditioned taste aversion	1/128	5/21724	0.029118	0.13238	0.0976332	ENSG00000176884	1
GO:0006278	biological_process RNA-dependent DNA biosynthetic process	1/128	5/21724	0.029118	0.13238	0.0976332	ENSG00000132604	1
GO:0006398	biological_process mRNA 3'-end processing by stem-loop binding and cleavage	1/128	5/21724	0.029118	0.13238	0.0976332	ENSG00000142528	1
GO:0006573	biological_process valine metabolic process	1/128	5/21724	0.029118	0.13238	0.0976332	ENSG00000105552	1
GO:0006684	biological_process sphingomyelin metabolic process	1/128	5/21724	0.029118	0.13238	0.0976332	ENSG00000182156	1
GO:0006685	biological_process sphingomyelin catabolic process	1/128	5/21724	0.029118	0.13238	0.0976332	ENSG00000182156	1
GO:0006706	biological_process steroid catabolic process	1/128	5/21724	0.029118	0.13238	0.0976332	ENSG00000087076	1
GO:0008568	molecular_function microtubule-severing ATPase activity	1/128	5/21724	0.029118	0.13238	0.0976332	ENSG00000167216	1
GO:0021942	biological_process radial glia guided migration of Purkinje cell	1/128	5/21724	0.029118	0.13238	0.0976332	ENSG00000173406	1
GO:0035630	biological_process bone mineralization involved in bone maturation	1/128	5/21724	0.029118	0.13238	0.0976332	ENSG00000177119	1
GO:0035694	biological_process mitochondrial protein catabolic process	1/128	5/21724	0.029118	0.13238	0.0976332	ENSG00000104765	1
GO:0036035	biological_process osteoclast development	1/128	5/21724	0.029118	0.13238	0.0976332	ENSG00000114861	1
GO:0042392	molecular_function sphingosine-1-phosphate phosphatase activity	1/128	5/21724	0.029118	0.13238	0.0976332	ENSG00000067113	1
GO:0043631	biological_process RNA polyadenylation	1/128	5/21724	0.029118	0.13238	0.0976332	ENSG00000164329	1
GO:0050920	biological_process regulation of chemotaxis	1/128	5/21724	0.029118	0.13238	0.0976332	ENSG00000101557	1
GO:0061590	biological_process calcium activated phosphatidylcholine scrambling	1/128	5/21724	0.029118	0.13238	0.0976332	ENSG00000177119	1
GO:0061591	biological_process calcium activated galactosylceramide scrambling	1/128	5/21724	0.029118	0.13238	0.0976332	ENSG00000177119	1
GO:0061665	molecular_function SUMO ligase activity	1/128	5/21724	0.029118	0.13238	0.0976332	ENSG00000078043	1
GO:0071547	cellular_component piP-body	1/128	5/21724	0.029118	0.13238	0.0976332	ENSG00000152670	1
GO:0090080	biological_process positive regulation of MAPKKK cascade by fibroblast growth factor receptor signaling pathway	1/128	5/21724	0.029118	0.13238	0.0976332	ENSG00000105550	1
GO:0090611	biological_process ubiquitin-independent protein catabolic process via the multivesicular body sorting pathway	1/128	5/21724	0.029118	0.13238	0.0976332	ENSG00000132612	1
GO:1900028	biological_process negative regulation of ruffle assembly	1/128	5/21724	0.029118	0.13238	0.0976332	ENSG00000196405	1
GO:1904354	biological_process negative regulation of telomere capping	1/128	5/21724	0.029118	0.13238	0.0976332	ENSG00000132604	1
GO:1904637	biological_process cellular response to ionomycin	1/128	5/21724	0.029118	0.13238	0.0976332	ENSG00000114861	1
GO:1990405	molecular_function protein antigen binding	1/128	5/21724	0.029118	0.13238	0.0976332	ENSG00000122194	1
GO:1990742	cellular_component microvesicle	1/128	5/21724	0.029118	0.13238	0.0976332	ENSG00000186579	1
GO:0003727	molecular_function single-stranded RNA binding	2/128	46/21724	0.0301151	0.136249	0.100486	ENSG00000141570/ENSG00000141582	2
GO:0004866	molecular_function endopeptidase inhibitor activity	2/128	48/21724	0.032573	0.141177	0.104121	ENSG00000101557/ENSG00000198670	2
GO:0004767	molecular_function sphingomyelin phosphodiesterase activity	1/128	6/21724	0.0348399	0.141177	0.104121	ENSG00000182156	1
GO:0005749	cellular_component mitochondrial respiratory chain complex II, succinate dehydrogenase complex (ubiquinone)	1/128	6/21724	0.0348399	0.141177	0.104121	ENSG00000143252	1
GO:0006121	biological_process mitochondrial electron transport, succinate to ubiquinone	1/128	6/21724	0.0348399	0.141177	0.104121	ENSG00000143252	1
GO:0009838	biological_process abscission	1/128	6/21724	0.0348399	0.141177	0.104121	ENSG00000132612	1
GO:0010452	biological_process histone H3-K36 methylation	1/128	6/21724	0.0348399	0.141177	0.104121	ENSG00000143499	1
GO:0016460	cellular_component myosin II complex	1/128	6/21724	0.0348399	0.141177	0.104121	ENSG00000105357	1
GO:0018206	biological_process peptidyl-methionine modification	1/128	6/21724	0.0348399	0.141177	0.104121	ENSG00000258429	1
GO:0019076	biological_process viral release from host cell	1/128	6/21724	0.0348399	0.141177	0.104121	ENSG00000132612	1
GO:0031727	molecular_function CCR2 chemokine receptor binding	1/128	6/21724	0.0348399	0.141177	0.104121	ENSG00000186579	1
GO:0032210	biological_process regulation of telomere maintenance via telomerase	1/128	6/21724	0.0348399	0.141177	0.104121	ENSG00000132604	1
GO:0032367	biological_process intracellular cholesterol transport	1/128	6/21724	0.0348399	0.141177	0.104121	ENSG00000132612	1
GO:0032680	biological_process regulation of tumor necrosis factor production	1/128	6/21724	0.0348399	0.141177	0.104121	ENSG00000114861	1
GO:0032914	biological_process positive regulation of transforming growth factor beta1 production	1/128	6/21724	0.0348399	0.141177	0.104121	ENSG00000182220	1
GO:0045794	biological_process negative regulation of cell volume	1/128	6/21724	0.0348399	0.141177	0.104121	ENSG00000177119	1
GO:0046975	molecular_function histone methyltransferase activity (H3-K36 specific)	1/128	6/21724	0.0348399	0.141177	0.104121	ENSG00000143499	1
GO:0051702	biological_process interaction with symbiont	1/128	6/21724	0.0348399	0.141177	0.104121	ENSG00000122194	1
GO:0060043	biological_process regulation of cardiac muscle cell proliferation	1/128	6/21724	0.0348399	0.141177	0.104121	ENSG00000114861	1
GO:0060179	biological_process male mating behavior	1/128	6/21724	0.0348399	0.141177	0.104121	ENSG00000176884	1
GO:0061760	biological_process antifungal innate immune response	1/128	6/21724	0.0348399	0.141177	0.104121	ENSG00000186579	1
GO:0070847	cellular_component core mediator complex	1/128	6/21724	0.0348399	0.141177	0.104121	ENSG00000180182	1
GO:0071286	biological_process cellular response to magnesium ion	1/128	6/21724	0.0348399	0.141177	0.104121	ENSG00000198838	1
GO:0071986	cellular_component Ragulator complex	1/128	6/21724	0.0348399	0.141177	0.104121	ENSG00000177058	1
GO:0098839	cellular_component postsynaptic density membrane	1/128	6/21724	0.0348399	0.141177	0.104121	ENSG00000176884	1
GO:0030148	biological_process sphingolipid biosynthetic process	2/128	51/21724	0.0364016	0.146867	0.108317	ENSG00000067113/ENSG00000168350	2
GO:0007519	biological_process skeletal muscle tissue development	2/128	52/21724	0.0377145	0.151508	0.11174	ENSG00000105357/ENSG00000114861	2
GO:0003720	molecular_function telomerase activity	1/128	7/21724	0.0405283	0.154805	0.114172	ENSG00000132604	1
GO:0004972	molecular_function NMDA glutamate receptor activity	1/128	7/21724	0.0405283	0.154805	0.114172	ENSG00000176884	1
GO:0006900	biological_process vesicle budding from membrane	1/128	7/21724	0.0405283	0.154805	0.114172	ENSG00000132612	1
GO:0010890	biological_process positive regulation of sequestering of triglyceride	1/128	7/21724	0.0405283	0.154805	0.114172	ENSG00000144909	1
GO:0031848	biological_process protection from non-homologous end joining at telomere	1/128	7/21724	0.0405283	0.154805	0.114172	ENSG00000132604	1
GO:0032466	biological_process negative regulation of cytokinesis	1/128	7/21724	0.0405283	0.154805	0.114172	ENSG00000132612	1
GO:0034340	biological_process response to type I interferon	1/128	7/21724	0.0405283	0.154805	0.114172	ENSG00000169871	1
GO:0046931	biological_process pore complex assembly	1/128	7/21724	0.0405283	0.154805	0.114172	ENSG00000177119	1
GO:0061588	biological_process calcium activated phospholipid scrambling	1/128	7/21724	0.0405283	0.154805	0.114172	ENSG00000177119	1
GO:0070187	cellular_component shelterin complex	1/128	7/21724	0.0405283	0.154805	0.114172	ENSG00000132604	1
GO:0071546	cellular_component pi-body	1/128	7/21724	0.0405283	0.154805	0.114172	ENSG00000152670	1
GO:1903214	biological_process regulation of protein targeting to mitochondrion	1/128	7/21724	0.0405283	0.154805	0.114172	ENSG00000104765	1
GO:0070588	biological_process calcium ion transmembrane transport	3/128	133/21724	0.0440725	0.154831	0.114191	ENSG00000176884/ENSG00000177119/ENSG00000198838	3
GO:0006869	biological_process lipid transport	3/128	134/21724	0.0448941	0.154831	0.114191	ENSG00000144909/ENSG00000177119/ENSG00000198670	3
GO:0031902	cellular_component late endosome membrane	3/128	134/21724	0.0448941	0.154831	0.114191	ENSG00000132612/ENSG00000144909/ENSG00000177058	3
GO:0000791	cellular_component euchromatin	1/128	8/21724	0.0461834	0.154831	0.114191	ENSG00000173894	1
GO:0002639	biological_process positive regulation of immunoglobulin production	1/128	8/21724	0.0461834	0.154831	0.114191	ENSG00000114861	1
GO:0002903	biological_process negative regulation of B cell apoptotic process	1/128	8/21724	0.0461834	0.154831	0.114191	ENSG00000114861	1
GO:0004571	molecular_function mannosyl-oligosaccharide 1,2-alpha-mannosidase activity	1/128	8/21724	0.0461834	0.154831	0.114191	ENSG00000177239	1
GO:0004652	molecular_function polynucleotide adenylyltransferase activity	1/128	8/21724	0.0461834	0.154831	0.114191	ENSG00000164329	1
GO:0005952	cellular_component cAMP-dependent protein kinase complex	1/128	8/21724	0.0461834	0.154831	0.114191	ENSG00000108946	1
GO:0007494	biological_process midgut development	1/128	8/21724	0.0461834	0.154831	0.114191	ENSG00000173406	1
GO:0008603	molecular_function cAMP-dependent protein kinase regulator activity	1/128	8/21724	0.0461834	0.154831	0.114191	ENSG00000108946	1
GO:0010898	biological_process positive regulation of triglyceride catabolic process	1/128	8/21724	0.0461834	0.154831	0.114191	ENSG00000105550	1
GO:0017121	biological_process plasma membrane phospholipid scrambling	1/128	8/21724	0.0461834	0.154831	0.114191	ENSG00000177119	1
GO:0018026	biological_process peptidyl-lysine monomethylation	1/128	8/21724	0.0461834	0.154831	0.114191	ENSG00000143499	1
GO:0030870	cellular_component Mre11 complex	1/128	8/21724	0.0461834	0.154831	0.114191	ENSG00000132604	1
GO:0031232	cellular_component extrinsic component of external side of plasma membrane	1/128	8/21724	0.0461834	0.154831	0.114191	ENSG00000122194	1
GO:0042255	biological_process ribosome assembly	1/128	8/21724	0.0461834	0.154831	0.114191	ENSG00000132603	1
GO:0043190	cellular_component ATP-binding cassette (ABC) transporter complex	1/128	8/21724	0.0461834	0.154831	0.114191	ENSG00000107331	1
GO:0043576	biological_process regulation of respiratory gaseous exchange	1/128	8/21724	0.0461834	0.154831	0.114191	ENSG00000176884	1
GO:0045187	biological_process regulation of circadian sleep/wake cycle, sleep	1/128	8/21724	0.0461834	0.154831	0.114191	ENSG00000107317	1
GO:0045835	biological_process negative regulation of meiotic nuclear division	1/128	8/21724	0.0461834	0.154831	0.114191	ENSG00000108946	1
GO:0046920	molecular_function alpha-(1->3)-fucosyltransferase activity	1/128	8/21724	0.0461834	0.154831	0.114191	ENSG00000180549	1
GO:0048771	biological_process tissue remodeling	1/128	8/21724	0.0461834	0.154831	0.114191	ENSG00000122194	1
GO:0051963	biological_process regulation of synapse assembly	1/128	8/21724	0.0461834	0.154831	0.114191	ENSG00000176884	1
GO:0060100	biological_process positive regulation of phagocytosis, engulfment	1/128	8/21724	0.0461834	0.154831	0.114191	ENSG00000177119	1
GO:0061820	biological_process telomeric D-loop disassembly	1/128	8/21724	0.0461834	0.154831	0.114191	ENSG00000132604	1
GO:0070262	biological_process peptidyl-serine dephosphorylation	1/128	8/21724	0.0461834	0.154831	0.114191	ENSG00000221914	1
GO:0070419	cellular_component nonhomologous end joining complex	1/128	8/21724	0.0461834	0.154831	0.114191	ENSG00000148362	1
GO:0071313	biological_process cellular response to caffeine	1/128	8/21724	0.0461834	0.154831	0.114191	ENSG00000198838	1
GO:0072577	biological_process endothelial cell apoptotic process	1/128	8/21724	0.0461834	0.154831	0.114191	ENSG00000105550	1
GO:0097027	molecular_function ubiquitin-protein transferase activator activity	1/128	8/21724	0.0461834	0.154831	0.114191	ENSG00000141570	1
GO:0097345	biological_process mitochondrial outer membrane permeabilization	1/128	8/21724	0.0461834	0.154831	0.114191	ENSG00000104765	1
GO:1904628	biological_process cellular response to phorbol 13-acetate 12-myristate	1/128	8/21724	0.0461834	0.154831	0.114191	ENSG00000176782	1
GO:1990459	molecular_function transferrin receptor binding	1/128	8/21724	0.0461834	0.154831	0.114191	ENSG00000114520	1
GO:0034707	cellular_component chloride channel complex	2/128	59/21724	0.0473942	0.158321	0.116765	ENSG00000169583/ENSG00000177119	2
GO:0000783	cellular_component nuclear telomere cap complex	1/128	9/21724	0.0518054	0.165352	0.12195	ENSG00000132604	1
GO:0003691	molecular_function double-stranded telomeric DNA binding	1/128	9/21724	0.0518054	0.165352	0.12195	ENSG00000132604	1
GO:0005501	molecular_function retinoid binding	1/128	9/21724	0.0518054	0.165352	0.12195	ENSG00000107317	1
GO:0005522	molecular_function profilin binding	1/128	9/21724	0.0518054	0.165352	0.12195	ENSG00000196405	1
GO:0006048	biological_process UDP-N-acetylglucosamine biosynthetic process	1/128	9/21724	0.0518054	0.165352	0.12195	ENSG00000197355	1
GO:0008354	biological_process germ cell migration	1/128	9/21724	0.0518054	0.165352	0.12195	ENSG00000067113	1
GO:0016595	molecular_function glutamate binding	1/128	9/21724	0.0518054	0.165352	0.12195	ENSG00000176884	1
GO:0035590	biological_process purinergic nucleotide receptor signaling pathway	1/128	9/21724	0.0518054	0.165352	0.12195	ENSG00000177119	1
GO:0042117	biological_process monocyte activation	1/128	9/21724	0.0518054	0.165352	0.12195	ENSG00000114861	1
GO:0044782	biological_process cilium organization	1/128	9/21724	0.0518054	0.165352	0.12195	ENSG00000188931	1
GO:0051923	biological_process sulfation	1/128	9/21724	0.0518054	0.165352	0.12195	ENSG00000105398	1
GO:0060323	biological_process head morphogenesis	1/128	9/21724	0.0518054	0.165352	0.12195	ENSG00000182220	1
GO:0061052	biological_process negative regulation of cell growth involved in cardiac muscle cell development	1/128	9/21724	0.0518054	0.165352	0.12195	ENSG00000114861	1
GO:0002223	biological_process stimulatory C-type lectin receptor signaling pathway	3/128	143/21724	0.0526288	0.167406	0.123465	ENSG00000169876/ENSG00000169894/ENSG00000205277	3
GO:0004862	molecular_function cAMP-dependent protein kinase inhibitor activity	1/128	10/21724	0.0573946	0.167686	0.123672	ENSG00000108946	1
GO:0007084	biological_process mitotic nuclear envelope reassembly	1/128	10/21724	0.0573946	0.167686	0.123672	ENSG00000221914	1
GO:0007143	biological_process female meiotic nuclear division	1/128	10/21724	0.0573946	0.167686	0.123672	ENSG00000108946	1
GO:0010225	biological_process response to UV-C	1/128	10/21724	0.0573946	0.167686	0.123672	ENSG00000100811	1
GO:0010917	biological_process negative regulation of mitochondrial membrane potential	1/128	10/21724	0.0573946	0.167686	0.123672	ENSG00000104765	1
GO:0017110	molecular_function nucleoside-diphosphatase activity	1/128	10/21724	0.0573946	0.167686	0.123672	ENSG00000054179	1
GO:0017111	molecular_function nucleoside-triphosphatase activity	1/128	10/21724	0.0573946	0.167686	0.123672	ENSG00000054179	1
GO:0017146	cellular_component NMDA selective glutamate receptor complex	1/128	10/21724	0.0573946	0.167686	0.123672	ENSG00000176884	1
GO:0018027	biological_process peptidyl-lysine dimethylation	1/128	10/21724	0.0573946	0.167686	0.123672	ENSG00000143499	1
GO:0031588	cellular_component nucleotide-activated protein kinase complex	1/128	10/21724	0.0573946	0.167686	0.123672	ENSG00000108946	1
GO:0032060	biological_process bleb assembly	1/128	10/21724	0.0573946	0.167686	0.123672	ENSG00000177119	1
GO:0034058	biological_process endosomal vesicle fusion	1/128	10/21724	0.0573946	0.167686	0.123672	ENSG00000132612	1
GO:0042116	biological_process macrophage activation	1/128	10/21724	0.0573946	0.167686	0.123672	ENSG00000114861	1
GO:0042118	biological_process endothelial cell activation	1/128	10/21724	0.0573946	0.167686	0.123672	ENSG00000114861	1
GO:0043083	cellular_component synaptic cleft	1/128	10/21724	0.0573946	0.167686	0.123672	ENSG00000176884	1
GO:0044877	molecular_function protein-containing complex binding	1/128	10/21724	0.0573946	0.167686	0.123672	ENSG00000132604	1
GO:0046007	biological_process negative regulation of activated T cell proliferation	1/128	10/21724	0.0573946	0.167686	0.123672	ENSG00000108946	1
GO:0048156	molecular_function tau protein binding	1/128	10/21724	0.0573946	0.167686	0.123672	ENSG00000221914	1
GO:0051103	biological_process DNA ligation involved in DNA repair	1/128	10/21724	0.0573946	0.167686	0.123672	ENSG00000148362	1
GO:0070198	biological_process protein localization to chromosome, telomeric region	1/128	10/21724	0.0573946	0.167686	0.123672	ENSG00000132604	1
GO:0071044	biological_process histone mRNA catabolic process	1/128	10/21724	0.0573946	0.167686	0.123672	ENSG00000164329	1
GO:0090543	cellular_component Flemming body	1/128	10/21724	0.0573946	0.167686	0.123672	ENSG00000132612	1
GO:0098505	molecular_function G-rich strand telomeric DNA binding	1/128	10/21724	0.0573946	0.167686	0.123672	ENSG00000132604	1
GO:1902188	biological_process positive regulation of viral release from host cell	1/128	10/21724	0.0573946	0.167686	0.123672	ENSG00000132612	1
GO:1904357	biological_process negative regulation of telomere maintenance via telomere lengthening	1/128	10/21724	0.0573946	0.167686	0.123672	ENSG00000132604	1
GO:1904903	biological_process ESCRT III complex disassembly	1/128	10/21724	0.0573946	0.167686	0.123672	ENSG00000132612	1
GO:0042742	biological_process defense response to bacterium	4/128	249/21724	0.0599622	0.174614	0.128782	ENSG00000176782/ENSG00000186562/ENSG00000186572/ENSG00000186579	4
GO:0005903	cellular_component brush border	2/128	68/21724	0.0609979	0.174614	0.128782	ENSG00000105357/ENSG00000173406	2
GO:0006497	biological_process protein lipidation	1/128	11/21724	0.0629511	0.174614	0.128782	ENSG00000070540	1
GO:0008239	molecular_function dipeptidyl-peptidase activity	1/128	11/21724	0.0629511	0.174614	0.128782	ENSG00000176978	1
GO:0016574	biological_process histone ubiquitination	1/128	11/21724	0.0629511	0.174614	0.128782	ENSG00000141570	1
GO:0017128	molecular_function phospholipid scramblase activity	1/128	11/21724	0.0629511	0.174614	0.128782	ENSG00000177119	1
GO:0019371	biological_process cyclooxygenase pathway	1/128	11/21724	0.0629511	0.174614	0.128782	ENSG00000107317	1
GO:0021795	biological_process cerebral cortex cell migration	1/128	11/21724	0.0629511	0.174614	0.128782	ENSG00000173406	1
GO:0021799	biological_process cerebral cortex radially oriented cell migration	1/128	11/21724	0.0629511	0.174614	0.128782	ENSG00000173406	1
GO:0032204	biological_process regulation of telomere maintenance	1/128	11/21724	0.0629511	0.174614	0.128782	ENSG00000132604	1
GO:0032688	biological_process negative regulation of interferon-beta production	1/128	11/21724	0.0629511	0.174614	0.128782	ENSG00000100811	1
GO:0042577	molecular_function lipid phosphatase activity	1/128	11/21724	0.0629511	0.174614	0.128782	ENSG00000067113	1
GO:0051918	biological_process negative regulation of fibrinolysis	1/128	11/21724	0.0629511	0.174614	0.128782	ENSG00000122194	1
GO:0070166	biological_process enamel mineralization	1/128	11/21724	0.0629511	0.174614	0.128782	ENSG00000108950	1
GO:1903076	biological_process regulation of protein localization to plasma membrane	1/128	11/21724	0.0629511	0.174614	0.128782	ENSG00000132612	1
GO:1903428	biological_process positive regulation of reactive oxygen species biosynthetic process	1/128	11/21724	0.0629511	0.174614	0.128782	ENSG00000176884	1
GO:2000480	biological_process negative regulation of cAMP-dependent protein kinase activity	1/128	11/21724	0.0629511	0.174614	0.128782	ENSG00000108946	1
GO:0000815	cellular_component ESCRT III complex	1/128	12/21724	0.0684751	0.182339	0.134479	ENSG00000132612	1
GO:0002003	biological_process angiotensin maturation	1/128	12/21724	0.0684751	0.182339	0.134479	ENSG00000182220	1
GO:0004062	molecular_function aryl sulfotransferase activity	1/128	12/21724	0.0684751	0.182339	0.134479	ENSG00000105398	1
GO:0005227	molecular_function calcium activated cation channel activity	1/128	12/21724	0.0684751	0.182339	0.134479	ENSG00000177119	1
GO:0005247	molecular_function voltage-gated chloride channel activity	1/128	12/21724	0.0684751	0.182339	0.134479	ENSG00000177119	1
GO:0006068	biological_process ethanol catabolic process	1/128	12/21724	0.0684751	0.182339	0.134479	ENSG00000105398	1
GO:0008334	biological_process histone mRNA metabolic process	1/128	12/21724	0.0684751	0.182339	0.134479	ENSG00000142528	1
GO:0015909	biological_process long-chain fatty acid transport	1/128	12/21724	0.0684751	0.182339	0.134479	ENSG00000184925	1
GO:0030898	molecular_function actin-dependent ATPase activity	1/128	12/21724	0.0684751	0.182339	0.134479	ENSG00000105357	1
GO:0032784	biological_process regulation of DNA-templated transcription, elongation	1/128	12/21724	0.0684751	0.182339	0.134479	ENSG00000206181	1
GO:0034497	biological_process protein localization to phagophore assembly site	1/128	12/21724	0.0684751	0.182339	0.134479	ENSG00000070540	1
GO:0046839	biological_process phospholipid dephosphorylation	1/128	12/21724	0.0684751	0.182339	0.134479	ENSG00000067113	1
GO:0060707	biological_process trophoblast giant cell differentiation	1/128	12/21724	0.0684751	0.182339	0.134479	ENSG00000122194	1
GO:1902894	biological_process negative regulation of pri-miRNA transcription by RNA polymerase II	1/128	12/21724	0.0684751	0.182339	0.134479	ENSG00000100811	1
GO:0051289	biological_process protein homotetramerization	2/128	74/21724	0.0707151	0.186047	0.137213	ENSG00000196405/ENSG00000198838	2
GO:0001967	biological_process suckling behavior	1/128	13/21724	0.0739668	0.186047	0.137213	ENSG00000176884	1
GO:0008154	biological_process actin polymerization or depolymerization	1/128	13/21724	0.0739668	0.186047	0.137213	ENSG00000196405	1
GO:0010524	biological_process positive regulation of calcium ion transport into cytosol	1/128	13/21724	0.0739668	0.186047	0.137213	ENSG00000176884	1
GO:0015278	molecular_function calcium-release channel activity	1/128	13/21724	0.0739668	0.186047	0.137213	ENSG00000198838	1
GO:0019725	biological_process cellular homeostasis	1/128	13/21724	0.0739668	0.186047	0.137213	ENSG00000169876	1
GO:0021756	biological_process striatum development	1/128	13/21724	0.0739668	0.186047	0.137213	ENSG00000114861	1
GO:0032183	molecular_function SUMO binding	1/128	13/21724	0.0739668	0.186047	0.137213	ENSG00000141582	1
GO:0034374	biological_process low-density lipoprotein particle remodeling	1/128	13/21724	0.0739668	0.186047	0.137213	ENSG00000198670	1
GO:0042641	cellular_component actomyosin	1/128	13/21724	0.0739668	0.186047	0.137213	ENSG00000105357	1
GO:0043522	molecular_function leucine zipper domain binding	1/128	13/21724	0.0739668	0.186047	0.137213	ENSG00000105392	1
GO:0045010	biological_process actin nucleation	1/128	13/21724	0.0739668	0.186047	0.137213	ENSG00000196405	1
GO:0048712	biological_process negative regulation of astrocyte differentiation	1/128	13/21724	0.0739668	0.186047	0.137213	ENSG00000173406	1
GO:0048745	biological_process smooth muscle tissue development	1/128	13/21724	0.0739668	0.186047	0.137213	ENSG00000114861	1
GO:0060134	biological_process prepulse inhibition	1/128	13/21724	0.0739668	0.186047	0.137213	ENSG00000176884	1
GO:0071318	biological_process cellular response to ATP	1/128	13/21724	0.0739668	0.186047	0.137213	ENSG00000198838	1
GO:0071564	cellular_component npBAF complex	1/128	13/21724	0.0739668	0.186047	0.137213	ENSG00000130024	1
GO:2000773	biological_process negative regulation of cellular senescence	1/128	13/21724	0.0739668	0.186047	0.137213	ENSG00000132604	1
GO:0006812	biological_process cation transport	2/128	76/21724	0.0740595	0.186047	0.137213	ENSG00000176884/ENSG00000177119	2
GO:0016925	biological_process protein sumoylation	2/128	76/21724	0.0740595	0.186047	0.137213	ENSG00000078043/ENSG00000141582	2
GO:0021987	biological_process cerebral cortex development	2/128	76/21724	0.0740595	0.186047	0.137213	ENSG00000173406/ENSG00000176884	2
GO:0005215	molecular_function transporter activity	4/128	273/21724	0.0781971	0.193278	0.142546	ENSG00000107317/ENSG00000107331/ENSG00000184925/ENSG00000284341	4
GO:0005254	molecular_function chloride channel activity	2/128	79/21724	0.0791693	0.193278	0.142546	ENSG00000169583/ENSG00000177119	2
GO:0034765	biological_process regulation of ion transmembrane transport	3/128	170/21724	0.0793347	0.193278	0.142546	ENSG00000169583/ENSG00000176884/ENSG00000177119	3
GO:0001076	molecular_function obsolete transcription factor activity, RNA polymerase II transcription factor binding	1/128	14/21724	0.0794263	0.193278	0.142546	ENSG00000176909	1
GO:0006622	biological_process protein targeting to lysosome	1/128	14/21724	0.0794263	0.193278	0.142546	ENSG00000132612	1
GO:0008195	molecular_function phosphatidate phosphatase activity	1/128	14/21724	0.0794263	0.193278	0.142546	ENSG00000067113	1
GO:0035036	biological_process sperm-egg recognition	1/128	14/21724	0.0794263	0.193278	0.142546	ENSG00000182264	1
GO:0043186	cellular_component P granule	1/128	14/21724	0.0794263	0.193278	0.142546	ENSG00000152670	1
GO:0045667	biological_process regulation of osteoblast differentiation	1/128	14/21724	0.0794263	0.193278	0.142546	ENSG00000078043	1
GO:0060038	biological_process cardiac muscle cell proliferation	1/128	14/21724	0.0794263	0.193278	0.142546	ENSG00000108946	1
GO:0071404	biological_process cellular response to low-density lipoprotein particle stimulus	1/128	14/21724	0.0794263	0.193278	0.142546	ENSG00000105550	1
GO:0072358	biological_process cardiovascular system development	1/128	14/21724	0.0794263	0.193278	0.142546	ENSG00000114861	1
GO:0008236	molecular_function serine-type peptidase activity	3/128	174/21724	0.0837111	0.198703	0.146548	ENSG00000122194/ENSG00000176978/ENSG00000198670	3
GO:0004303	molecular_function estradiol 17-beta-dehydrogenase activity	1/128	15/21724	0.0848539	0.198703	0.146548	ENSG00000087076	1
GO:0005521	molecular_function lamin binding	1/128	15/21724	0.0848539	0.198703	0.146548	ENSG00000104765	1
GO:0005605	cellular_component basement membrane	1/128	15/21724	0.0848539	0.198703	0.146548	ENSG00000054179	1
GO:0010812	biological_process negative regulation of cell-substrate adhesion	1/128	15/21724	0.0848539	0.198703	0.146548	ENSG00000122194	1
GO:0016594	molecular_function glycine binding	1/128	15/21724	0.0848539	0.198703	0.146548	ENSG00000176884	1
GO:0030048	biological_process actin filament-based movement	1/128	15/21724	0.0848539	0.198703	0.146548	ENSG00000105357	1
GO:0034236	molecular_function protein kinase A catalytic subunit binding	1/128	15/21724	0.0848539	0.198703	0.146548	ENSG00000108946	1
GO:0034656	biological_process nucleobase-containing small molecule catabolic process	1/128	15/21724	0.0848539	0.198703	0.146548	ENSG00000054179	1
GO:0042809	molecular_function vitamin D receptor binding	1/128	15/21724	0.0848539	0.198703	0.146548	ENSG00000180182	1
GO:0043162	biological_process ubiquitin-dependent protein catabolic process via the multivesicular body sorting pathway	1/128	15/21724	0.0848539	0.198703	0.146548	ENSG00000132612	1
GO:0051481	biological_process negative regulation of cytosolic calcium ion concentration	1/128	15/21724	0.0848539	0.198703	0.146548	ENSG00000198838	1
GO:1903543	biological_process positive regulation of exosomal secretion	1/128	15/21724	0.0848539	0.198703	0.146548	ENSG00000132612	1
GO:2000353	biological_process positive regulation of endothelial cell apoptotic process	1/128	15/21724	0.0848539	0.198703	0.146548	ENSG00000177119	1
GO:2000727	biological_process positive regulation of cardiac muscle cell differentiation	1/128	15/21724	0.0848539	0.198703	0.146548	ENSG00000114861	1
GO:0000400	molecular_function four-way junction DNA binding	1/128	16/21724	0.0902498	0.206665	0.15242	ENSG00000100811	1
GO:0007342	biological_process fusion of sperm to egg plasma membrane involved in single fertilization	1/128	16/21724	0.0902498	0.206665	0.15242	ENSG00000182264	1
GO:0010633	biological_process negative regulation of epithelial cell migration	1/128	16/21724	0.0902498	0.206665	0.15242	ENSG00000196405	1
GO:0010831	biological_process positive regulation of myotube differentiation	1/128	16/21724	0.0902498	0.206665	0.15242	ENSG00000176909	1
GO:0016010	cellular_component dystrophin-associated glycoprotein complex	1/128	16/21724	0.0902498	0.206665	0.15242	ENSG00000168807	1
GO:0034587	biological_process piRNA metabolic process	1/128	16/21724	0.0902498	0.206665	0.15242	ENSG00000152670	1
GO:0044804	biological_process autophagy of nucleus	1/128	16/21724	0.0902498	0.206665	0.15242	ENSG00000070540	1
GO:0061136	biological_process regulation of proteasomal protein catabolic process	1/128	16/21724	0.0902498	0.206665	0.15242	ENSG00000101557	1
GO:0071625	biological_process vocalization behavior	1/128	16/21724	0.0902498	0.206665	0.15242	ENSG00000105357	1
GO:0000920	biological_process septum digestion after cytokinesis	1/128	17/21724	0.0956141	0.215247	0.158749	ENSG00000132612	1
GO:0001964	biological_process startle response	1/128	17/21724	0.0956141	0.215247	0.158749	ENSG00000176884	1
GO:0005229	molecular_function intracellular calcium activated chloride channel activity	1/128	17/21724	0.0956141	0.215247	0.158749	ENSG00000177119	1
GO:0006703	biological_process estrogen biosynthetic process	1/128	17/21724	0.0956141	0.215247	0.158749	ENSG00000087076	1
GO:0034045	cellular_component phagophore assembly site membrane	1/128	17/21724	0.0956141	0.215247	0.158749	ENSG00000070540	1
GO:0044853	cellular_component plasma membrane raft	1/128	17/21724	0.0956141	0.215247	0.158749	ENSG00000108946	1
GO:0051000	biological_process positive regulation of nitric-oxide synthase activity	1/128	17/21724	0.0956141	0.215247	0.158749	ENSG00000132604	1
GO:0008289	molecular_function lipid binding	4/128	297/21724	0.0988839	0.220334	0.162501	ENSG00000105559/ENSG00000114520/ENSG00000144909/ENSG00000186572	4
GO:0019216	biological_process regulation of lipid metabolic process	2/128	91/21724	0.100626	0.220334	0.162501	ENSG00000067113/ENSG00000105398	2
GO:0001516	biological_process prostaglandin biosynthetic process	1/128	18/21724	0.100947	0.220334	0.162501	ENSG00000107317	1
GO:0001972	molecular_function retinoic acid binding	1/128	18/21724	0.100947	0.220334	0.162501	ENSG00000184925	1
GO:0002407	biological_process dendritic cell chemotaxis	1/128	18/21724	0.100947	0.220334	0.162501	ENSG00000177119	1
GO:0004970	molecular_function ionotropic glutamate receptor activity	1/128	18/21724	0.100947	0.220334	0.162501	ENSG00000176884	1
GO:0005234	molecular_function extracellularly glutamate-gated ion channel activity	1/128	18/21724	0.100947	0.220334	0.162501	ENSG00000176884	1
GO:0005740	cellular_component mitochondrial envelope	1/128	18/21724	0.100947	0.220334	0.162501	ENSG00000104765	1
GO:0006491	biological_process N-glycan processing	1/128	18/21724	0.100947	0.220334	0.162501	ENSG00000177239	1
GO:0031224	cellular_component intrinsic component of membrane	1/128	18/21724	0.100947	0.220334	0.162501	ENSG00000104765	1
GO:0032479	biological_process regulation of type I interferon production	1/128	18/21724	0.100947	0.220334	0.162501	ENSG00000169871	1
GO:0034199	biological_process activation of protein kinase A activity	1/128	18/21724	0.100947	0.220334	0.162501	ENSG00000108946	1
GO:1903959	biological_process regulation of anion transmembrane transport	1/128	18/21724	0.100947	0.220334	0.162501	ENSG00000177119	1
GO:0050829	biological_process defense response to Gram-negative bacterium	2/128	92/21724	0.102481	0.223159	0.164584	ENSG00000176782/ENSG00000186579	2
GO:0000146	molecular_function microfilament motor activity	1/128	19/21724	0.106249	0.228165	0.168276	ENSG00000105357	1
GO:0005504	molecular_function fatty acid binding	1/128	19/21724	0.106249	0.228165	0.168276	ENSG00000107317	1
GO:0005774	cellular_component vacuolar membrane	1/128	19/21724	0.106249	0.228165	0.168276	ENSG00000132612	1
GO:0048168	biological_process regulation of neuronal synaptic plasticity	1/128	19/21724	0.106249	0.228165	0.168276	ENSG00000176884	1
GO:0048814	biological_process regulation of dendrite morphogenesis	1/128	19/21724	0.106249	0.228165	0.168276	ENSG00000176884	1
GO:0050427	biological_process 3'-phosphoadenosine 5'-phosphosulfate metabolic process	1/128	19/21724	0.106249	0.228165	0.168276	ENSG00000105398	1
GO:0016604	cellular_component nuclear body	4/128	306/21724	0.107239	0.22961	0.169342	ENSG00000078043/ENSG00000132604/ENSG00000141582/ENSG00000169583	4
GO:0048471	cellular_component perinuclear region of cytoplasm	7/128	680/21724	0.107414	0.22961	0.169342	ENSG00000105538/ENSG00000107317/ENSG00000132612/ENSG00000152670/ENSG00000164309/ENSG00000173406/ENSG00000198838	7
GO:0005794	cellular_component Golgi apparatus	12/128	1368/21724	0.108594	0.230457	0.169966	ENSG00000070540/ENSG00000105538/ENSG00000107317/ENSG00000108950/ENSG00000144909/ENSG00000174951/ENSG00000176920/ENSG00000176978/ENSG00000177239/ENSG00000180549/ENSG00000182156/ENSG00000272617	12
GO:0005262	molecular_function calcium channel activity	2/128	96/21724	0.109994	0.230457	0.169966	ENSG00000176884/ENSG00000198838	2
GO:0006357	biological_process regulation of transcription by RNA polymerase II	6/128	555/21724	0.11028	0.230457	0.169966	ENSG00000078043/ENSG00000100811/ENSG00000107331/ENSG00000108946/ENSG00000114861/ENSG00000180182	6
GO:0000987	molecular_function proximal promoter sequence-specific DNA binding	1/128	20/21724	0.111519	0.230457	0.169966	ENSG00000100811	1
GO:0008156	biological_process negative regulation of DNA replication	1/128	20/21724	0.111519	0.230457	0.169966	ENSG00000182156	1
GO:0016409	molecular_function palmitoyltransferase activity	1/128	20/21724	0.111519	0.230457	0.169966	ENSG00000175048	1
GO:0032211	biological_process negative regulation of telomere maintenance via telomerase	1/128	20/21724	0.111519	0.230457	0.169966	ENSG00000132604	1
GO:0039702	biological_process viral budding via host ESCRT complex	1/128	20/21724	0.111519	0.230457	0.169966	ENSG00000132612	1
GO:0043046	biological_process DNA methylation involved in gamete generation	1/128	20/21724	0.111519	0.230457	0.169966	ENSG00000152670	1
GO:0043548	molecular_function phosphatidylinositol 3-kinase binding	1/128	20/21724	0.111519	0.230457	0.169966	ENSG00000173406	1
GO:0045445	biological_process myoblast differentiation	1/128	20/21724	0.111519	0.230457	0.169966	ENSG00000122194	1
GO:0046716	biological_process muscle cell cellular homeostasis	1/128	20/21724	0.111519	0.230457	0.169966	ENSG00000122194	1
GO:0048169	biological_process regulation of long-term neuronal synaptic plasticity	1/128	20/21724	0.111519	0.230457	0.169966	ENSG00000176884	1
GO:0050771	biological_process negative regulation of axonogenesis	1/128	20/21724	0.111519	0.230457	0.169966	ENSG00000173406	1
GO:0070584	biological_process mitochondrion morphogenesis	1/128	20/21724	0.111519	0.230457	0.169966	ENSG00000105357	1
GO:0016569	biological_process covalent chromatin modification	4/128	313/21724	0.113953	0.234965	0.173292	ENSG00000141570/ENSG00000141582/ENSG00000143499/ENSG00000173894	4
GO:0006821	biological_process chloride transport	2/128	99/21724	0.115721	0.23554	0.173716	ENSG00000169583/ENSG00000177119	2
GO:0043312	biological_process neutrophil degranulation	6/128	564/21724	0.116613	0.23554	0.173716	ENSG00000143226/ENSG00000173110/ENSG00000176978/ENSG00000177119/ENSG00000182220/ENSG00000185127	6
GO:0000159	cellular_component protein phosphatase type 2A complex	1/128	21/21724	0.116759	0.23554	0.173716	ENSG00000221914	1
GO:0002080	cellular_component acrosomal membrane	1/128	21/21724	0.116759	0.23554	0.173716	ENSG00000182264	1
GO:0008045	biological_process motor neuron axon guidance	1/128	21/21724	0.116759	0.23554	0.173716	ENSG00000114861	1
GO:0018345	biological_process protein palmitoylation	1/128	21/21724	0.116759	0.23554	0.173716	ENSG00000175048	1
GO:0035249	biological_process synaptic transmission, glutamatergic	1/128	21/21724	0.116759	0.23554	0.173716	ENSG00000176884	1
GO:0043539	molecular_function protein serine/threonine kinase activator activity	1/128	21/21724	0.116759	0.23554	0.173716	ENSG00000108950	1
GO:0060716	biological_process labyrinthine layer blood vessel development	1/128	21/21724	0.116759	0.23554	0.173716	ENSG00000122194	1
GO:0070628	molecular_function proteasome binding	1/128	21/21724	0.116759	0.23554	0.173716	ENSG00000101557	1
GO:0035578	cellular_component azurophil granule lumen	2/128	102/21724	0.121523	0.242376	0.178757	ENSG00000176978/ENSG00000185127	2
GO:0000407	cellular_component phagophore assembly site	1/128	22/21724	0.121968	0.242376	0.178757	ENSG00000070540	1
GO:0005868	cellular_component cytoplasmic dynein complex	1/128	22/21724	0.121968	0.242376	0.178757	ENSG00000114520	1
GO:0006693	biological_process prostaglandin metabolic process	1/128	22/21724	0.121968	0.242376	0.178757	ENSG00000107317	1
GO:0006998	biological_process nuclear envelope organization	1/128	22/21724	0.121968	0.242376	0.178757	ENSG00000132612	1
GO:0032502	biological_process developmental process	1/128	22/21724	0.121968	0.242376	0.178757	ENSG00000221914	1
GO:0042730	biological_process fibrinolysis	1/128	22/21724	0.121968	0.242376	0.178757	ENSG00000122194	1
GO:0050830	biological_process defense response to Gram-positive bacterium	2/128	103/21724	0.123473	0.244837	0.180572	ENSG00000176782/ENSG00000186579	2
GO:0006874	biological_process cellular calcium ion homeostasis	2/128	104/21724	0.12543	0.244837	0.180572	ENSG00000176884/ENSG00000198838	2
GO:0016236	biological_process macroautophagy	2/128	104/21724	0.12543	0.244837	0.180572	ENSG00000070540/ENSG00000132612	2
GO:1902476	biological_process chloride transmembrane transport	2/128	104/21724	0.12543	0.244837	0.180572	ENSG00000169583/ENSG00000177119	2
GO:0003009	biological_process skeletal muscle contraction	1/128	23/21724	0.127147	0.244837	0.180572	ENSG00000105357	1
GO:0006672	biological_process ceramide metabolic process	1/128	23/21724	0.127147	0.244837	0.180572	ENSG00000180549	1
GO:0007548	biological_process sex differentiation	1/128	23/21724	0.127147	0.244837	0.180572	ENSG00000173894	1
GO:0008483	molecular_function transaminase activity	1/128	23/21724	0.127147	0.244837	0.180572	ENSG00000105552	1
GO:0016050	biological_process vesicle organization	1/128	23/21724	0.127147	0.244837	0.180572	ENSG00000114520	1
GO:0016279	molecular_function protein-lysine N-methyltransferase activity	1/128	23/21724	0.127147	0.244837	0.180572	ENSG00000143499	1
GO:0042246	biological_process tissue regeneration	1/128	23/21724	0.127147	0.244837	0.180572	ENSG00000122194	1
GO:0048593	biological_process camera-type eye morphogenesis	1/128	23/21724	0.127147	0.244837	0.180572	ENSG00000100811	1
GO:0050770	biological_process regulation of axonogenesis	1/128	23/21724	0.127147	0.244837	0.180572	ENSG00000176884	1
GO:0050905	biological_process neuromuscular process	1/128	23/21724	0.127147	0.244837	0.180572	ENSG00000176884	1
GO:0097060	cellular_component synaptic membrane	1/128	23/21724	0.127147	0.244837	0.180572	ENSG00000176884	1
GO:0070821	cellular_component tertiary granule membrane	2/128	106/21724	0.129367	0.248599	0.183346	ENSG00000177119/ENSG00000182220	2
GO:0007596	biological_process blood coagulation	3/128	213/21724	0.131327	0.24909	0.183709	ENSG00000108946/ENSG00000122194/ENSG00000177119	3
GO:0006997	biological_process nucleus organization	1/128	24/21724	0.132295	0.24909	0.183709	ENSG00000132612	1
GO:0008585	biological_process female gonad development	1/128	24/21724	0.132295	0.24909	0.183709	ENSG00000179059	1
GO:0030687	cellular_component preribosome, large subunit precursor	1/128	24/21724	0.132295	0.24909	0.183709	ENSG00000132603	1
GO:0035235	biological_process ionotropic glutamate receptor signaling pathway	1/128	24/21724	0.132295	0.24909	0.183709	ENSG00000176884	1
GO:0035257	molecular_function nuclear hormone receptor binding	1/128	24/21724	0.132295	0.24909	0.183709	ENSG00000105392	1
GO:0043523	biological_process regulation of neuron apoptotic process	1/128	24/21724	0.132295	0.24909	0.183709	ENSG00000176884	1
GO:0090026	biological_process positive regulation of monocyte chemotaxis	1/128	24/21724	0.132295	0.24909	0.183709	ENSG00000177119	1
GO:0090398	biological_process cellular senescence	1/128	24/21724	0.132295	0.24909	0.183709	ENSG00000132604	1
GO:1904380	biological_process endoplasmic reticulum mannose trimming	1/128	24/21724	0.132295	0.24909	0.183709	ENSG00000177239	1
GO:0006368	biological_process transcription elongation from RNA polymerase II promoter	2/128	109/21724	0.135327	0.253603	0.187037	ENSG00000183791/ENSG00000206181	2
GO:0007140	biological_process male meiotic nuclear division	1/128	25/21724	0.137414	0.253603	0.187037	ENSG00000152670	1
GO:0030316	biological_process osteoclast differentiation	1/128	25/21724	0.137414	0.253603	0.187037	ENSG00000114861	1
GO:0030552	molecular_function cAMP binding	1/128	25/21724	0.137414	0.253603	0.187037	ENSG00000108946	1
GO:0031011	cellular_component Ino80 complex	1/128	25/21724	0.137414	0.253603	0.187037	ENSG00000100811	1
GO:0032967	biological_process positive regulation of collagen biosynthetic process	1/128	25/21724	0.137414	0.253603	0.187037	ENSG00000141570	1
GO:0034113	biological_process heterotypic cell-cell adhesion	1/128	25/21724	0.137414	0.253603	0.187037	ENSG00000182264	1
GO:0042026	biological_process protein refolding	1/128	25/21724	0.137414	0.253603	0.187037	ENSG00000173110	1
GO:0042162	molecular_function telomeric DNA binding	1/128	25/21724	0.137414	0.253603	0.187037	ENSG00000132604	1
GO:0080025	molecular_function phosphatidylinositol-3,5-bisphosphate binding	1/128	25/21724	0.137414	0.253603	0.187037	ENSG00000070540	1
GO:0001968	molecular_function fibronectin binding	1/128	26/21724	0.142502	0.258893	0.190938	ENSG00000198670	1
GO:0005104	molecular_function fibroblast growth factor receptor binding	1/128	26/21724	0.142502	0.258893	0.190938	ENSG00000105550	1
GO:0009311	biological_process oligosaccharide metabolic process	1/128	26/21724	0.142502	0.258893	0.190938	ENSG00000177239	1
GO:0016233	biological_process telomere capping	1/128	26/21724	0.142502	0.258893	0.190938	ENSG00000132604	1
GO:0016239	biological_process positive regulation of macroautophagy	1/128	26/21724	0.142502	0.258893	0.190938	ENSG00000104765	1
GO:0016571	biological_process histone methylation	1/128	26/21724	0.142502	0.258893	0.190938	ENSG00000143499	1
GO:0060076	cellular_component excitatory synapse	1/128	26/21724	0.142502	0.258893	0.190938	ENSG00000176884	1
GO:2000463	biological_process positive regulation of excitatory postsynaptic potential	1/128	26/21724	0.142502	0.258893	0.190938	ENSG00000176884	1
GO:0007507	biological_process heart development	3/128	225/21724	0.147553	0.263966	0.19468	ENSG00000108946/ENSG00000114861/ENSG00000143499	3
GO:0000421	cellular_component autophagosome membrane	1/128	27/21724	0.147561	0.263966	0.19468	ENSG00000070540	1
GO:0001975	biological_process response to amphetamine	1/128	27/21724	0.147561	0.263966	0.19468	ENSG00000176884	1
GO:0008306	biological_process associative learning	1/128	27/21724	0.147561	0.263966	0.19468	ENSG00000176884	1
GO:0016627	molecular_function oxidoreductase activity, acting on the CH-CH group of donors	1/128	27/21724	0.147561	0.263966	0.19468	ENSG00000143252	1
GO:0031032	biological_process actomyosin structure organization	1/128	27/21724	0.147561	0.263966	0.19468	ENSG00000105357	1
GO:0046513	biological_process ceramide biosynthetic process	1/128	27/21724	0.147561	0.263966	0.19468	ENSG00000168350	1
GO:0051276	biological_process chromosome organization	1/128	27/21724	0.147561	0.263966	0.19468	ENSG00000100811	1
GO:0050790	biological_process regulation of catalytic activity	2/128	117/21724	0.151503	0.269855	0.199023	ENSG00000141570/ENSG00000221914	2
GO:0002053	biological_process positive regulation of mesenchymal cell proliferation	1/128	28/21724	0.152589	0.269855	0.199023	ENSG00000114861	1
GO:0019706	molecular_function protein-cysteine S-palmitoyltransferase activity	1/128	28/21724	0.152589	0.269855	0.199023	ENSG00000175048	1
GO:0031305	cellular_component integral component of mitochondrial inner membrane	1/128	28/21724	0.152589	0.269855	0.199023	ENSG00000238205	1
GO:0048754	biological_process branching morphogenesis of an epithelial tube	1/128	28/21724	0.152589	0.269855	0.199023	ENSG00000105538	1
GO:2000352	biological_process negative regulation of endothelial cell apoptotic process	1/128	28/21724	0.152589	0.269855	0.199023	ENSG00000105550	1
GO:0003774	molecular_function motor activity	2/128	119/21724	0.155606	0.274669	0.202574	ENSG00000105357/ENSG00000184786	2
GO:0001530	molecular_function lipopolysaccharide binding	1/128	29/21724	0.157589	0.275177	0.202948	ENSG00000186579	1
GO:0045739	biological_process positive regulation of DNA repair	1/128	29/21724	0.157589	0.275177	0.202948	ENSG00000141570	1
GO:0051721	molecular_function protein phosphatase 2A binding	1/128	29/21724	0.157589	0.275177	0.202948	ENSG00000221914	1
GO:0097546	cellular_component ciliary base	1/128	29/21724	0.157589	0.275177	0.202948	ENSG00000108946	1
GO:1903146	biological_process regulation of autophagy of mitochondrion	1/128	29/21724	0.157589	0.275177	0.202948	ENSG00000104765	1
GO:0051321	biological_process meiotic cell cycle	2/128	120/21724	0.157666	0.275177	0.202948	ENSG00000152670/ENSG00000179059	2
GO:0009887	biological_process animal organ morphogenesis	2/128	121/21724	0.15973	0.278259	0.205222	ENSG00000105392/ENSG00000196405	2
GO:0008202	biological_process steroid metabolic process	2/128	122/21724	0.1618	0.27953	0.206159	ENSG00000087076/ENSG00000105398	2
GO:0001158	molecular_function enhancer sequence-specific DNA binding	1/128	30/21724	0.162559	0.27953	0.206159	ENSG00000100811	1
GO:0007628	biological_process adult walking behavior	1/128	30/21724	0.162559	0.27953	0.206159	ENSG00000173406	1
GO:0019228	biological_process neuronal action potential	1/128	30/21724	0.162559	0.27953	0.206159	ENSG00000105357	1
GO:0031430	cellular_component M band	1/128	30/21724	0.162559	0.27953	0.206159	ENSG00000164309	1
GO:0036258	biological_process multivesicular body assembly	1/128	30/21724	0.162559	0.27953	0.206159	ENSG00000132612	1
GO:0055007	biological_process cardiac muscle cell differentiation	1/128	30/21724	0.162559	0.27953	0.206159	ENSG00000114861	1
GO:0005158	molecular_function insulin receptor binding	1/128	31/21724	0.1675	0.284354	0.209717	ENSG00000114520	1
GO:0007205	biological_process protein kinase C-activating G protein-coupled receptor signaling pathway	1/128	31/21724	0.1675	0.284354	0.209717	ENSG00000067113	1
GO:0019058	biological_process viral life cycle	1/128	31/21724	0.1675	0.284354	0.209717	ENSG00000132612	1
GO:0019897	cellular_component extrinsic component of plasma membrane	1/128	31/21724	0.1675	0.284354	0.209717	ENSG00000122194	1
GO:0042273	biological_process ribosomal large subunit biogenesis	1/128	31/21724	0.1675	0.284354	0.209717	ENSG00000132603	1
GO:0044322	cellular_component endoplasmic reticulum quality control compartment	1/128	31/21724	0.1675	0.284354	0.209717	ENSG00000177239	1
GO:0046326	biological_process positive regulation of glucose import	1/128	31/21724	0.1675	0.284354	0.209717	ENSG00000105550	1
GO:0005770	cellular_component late endosome	2/128	126/21724	0.170127	0.288289	0.212619	ENSG00000132612/ENSG00000177058	2
GO:0004177	molecular_function aminopeptidase activity	1/128	32/21724	0.172412	0.290576	0.214305	ENSG00000176978	1
GO:0006099	biological_process tricarboxylic acid cycle	1/128	32/21724	0.172412	0.290576	0.214305	ENSG00000143252	1
GO:0032456	biological_process endocytic recycling	1/128	32/21724	0.172412	0.290576	0.214305	ENSG00000114520	1
GO:0005154	molecular_function epidermal growth factor receptor binding	1/128	33/21724	0.177296	0.29575	0.218121	ENSG00000114520	1
GO:0005261	molecular_function cation channel activity	1/128	33/21724	0.177296	0.29575	0.218121	ENSG00000176884	1
GO:0007616	biological_process long-term memory	1/128	33/21724	0.177296	0.29575	0.218121	ENSG00000176884	1
GO:0009060	biological_process aerobic respiration	1/128	33/21724	0.177296	0.29575	0.218121	ENSG00000143252	1
GO:0032008	biological_process positive regulation of TOR signaling	1/128	33/21724	0.177296	0.29575	0.218121	ENSG00000177058	1
GO:0016757	molecular_function transferase activity, transferring glycosyl groups	3/128	246/21724	0.177386	0.29575	0.218121	ENSG00000174951/ENSG00000176920/ENSG00000180549	3
GO:0001772	cellular_component immunological synapse	1/128	34/21724	0.182151	0.301535	0.222388	ENSG00000108946	1
GO:0003091	biological_process renal water homeostasis	1/128	34/21724	0.182151	0.301535	0.222388	ENSG00000108946	1
GO:0030501	biological_process positive regulation of bone mineralization	1/128	34/21724	0.182151	0.301535	0.222388	ENSG00000177119	1
GO:0034968	biological_process histone lysine methylation	1/128	34/21724	0.182151	0.301535	0.222388	ENSG00000143499	1
GO:0044212	molecular_function transcription regulatory region DNA binding	3/128	251/21724	0.184725	0.305254	0.225131	ENSG00000100811/ENSG00000114861/ENSG00000141582	3
GO:0001707	biological_process mesoderm formation	1/128	35/21724	0.186977	0.307342	0.22667	ENSG00000108946	1
GO:0035861	cellular_component site of double-strand break	1/128	35/21724	0.186977	0.307342	0.22667	ENSG00000148362	1
GO:0048545	biological_process response to steroid hormone	1/128	35/21724	0.186977	0.307342	0.22667	ENSG00000107331	1
GO:0010951	biological_process negative regulation of endopeptidase activity	2/128	137/21724	0.193369	0.316373	0.233332	ENSG00000101557/ENSG00000198670	2
GO:0000993	molecular_function RNA polymerase II complex binding	1/128	37/21724	0.196545	0.316373	0.233332	ENSG00000143499	1
GO:0001104	molecular_function transcription coregulator activity	1/128	37/21724	0.196545	0.316373	0.233332	ENSG00000180182	1
GO:0005795	cellular_component Golgi stack	1/128	37/21724	0.196545	0.316373	0.233332	ENSG00000105538	1
GO:0007080	biological_process mitotic metaphase plate congression	1/128	37/21724	0.196545	0.316373	0.233332	ENSG00000132612	1
GO:0007585	biological_process respiratory gaseous exchange	1/128	37/21724	0.196545	0.316373	0.233332	ENSG00000176884	1
GO:0016358	biological_process dendrite development	1/128	37/21724	0.196545	0.316373	0.233332	ENSG00000173406	1
GO:0016592	cellular_component mediator complex	1/128	37/21724	0.196545	0.316373	0.233332	ENSG00000180182	1
GO:0031214	biological_process biomineral tissue development	1/128	37/21724	0.196545	0.316373	0.233332	ENSG00000108950	1
GO:0033017	cellular_component sarcoplasmic reticulum membrane	1/128	37/21724	0.196545	0.316373	0.233332	ENSG00000198838	1
GO:0033574	biological_process response to testosterone	1/128	37/21724	0.196545	0.316373	0.233332	ENSG00000114861	1
GO:0042056	molecular_function chemoattractant activity	1/128	37/21724	0.196545	0.316373	0.233332	ENSG00000176782	1
GO:0000422	biological_process autophagy of mitochondrion	1/128	38/21724	0.201287	0.321784	0.237322	ENSG00000070540	1
GO:0000723	biological_process telomere maintenance	1/128	38/21724	0.201287	0.321784	0.237322	ENSG00000132604	1
GO:0010507	biological_process negative regulation of autophagy	1/128	38/21724	0.201287	0.321784	0.237322	ENSG00000105538	1
GO:0051219	molecular_function phosphoprotein binding	1/128	38/21724	0.201287	0.321784	0.237322	ENSG00000141582	1
GO:0046982	molecular_function protein heterodimerization activity	5/128	529/21724	0.202363	0.322949	0.238181	ENSG00000104765/ENSG00000114861/ENSG00000249156/ENSG00000250782/ENSG00000283740	5
GO:0030286	cellular_component dynein complex	1/128	39/21724	0.206002	0.328194	0.24205	ENSG00000184786	1
GO:0030177	biological_process positive regulation of Wnt signaling pathway	1/128	40/21724	0.210688	0.333948	0.246294	ENSG00000182220	1
GO:0051287	molecular_function NAD binding	1/128	40/21724	0.210688	0.333948	0.246294	ENSG00000106049	1
GO:0071902	biological_process positive regulation of protein serine/threonine kinase activity	1/128	40/21724	0.210688	0.333948	0.246294	ENSG00000108950	1
GO:0030331	molecular_function estrogen receptor binding	1/128	41/21724	0.215348	0.340176	0.250887	ENSG00000070540	1
GO:0051209	biological_process release of sequestered calcium ion into cytosol	1/128	41/21724	0.215348	0.340176	0.250887	ENSG00000198838	1
GO:0020037	molecular_function heme binding	2/128	149/21724	0.219154	0.345603	0.254889	ENSG00000103018/ENSG00000143252	2
GO:0003333	biological_process amino acid transmembrane transport	1/128	42/21724	0.21998	0.345735	0.254987	ENSG00000177058	1
GO:0008180	cellular_component COP9 signalosome	1/128	42/21724	0.21998	0.345735	0.254987	ENSG00000173110	1
GO:0003713	molecular_function transcription coactivator activity	3/128	275/21724	0.22097	0.346707	0.255703	ENSG00000078043/ENSG00000100811/ENSG00000180182	3
GO:0005768	cellular_component endosome	6/128	692/21724	0.224205	0.351191	0.25901	ENSG00000070540/ENSG00000107331/ENSG00000114520/ENSG00000132612/ENSG00000144909/ENSG00000177058	6
GO:0014823	biological_process response to activity	1/128	43/21724	0.224585	0.351196	0.259014	ENSG00000105550	1
GO:0008152	biological_process metabolic process	5/128	551/21724	0.22554	0.3521	0.259681	ENSG00000105552/ENSG00000177239/ENSG00000182156/ENSG00000182220/ENSG00000197355	5
GO:0006816	biological_process calcium ion transport	2/128	153/21724	0.227818	0.354783	0.26166	ENSG00000176884/ENSG00000198838	2
GO:0008015	biological_process blood circulation	1/128	44/21724	0.229162	0.354783	0.26166	ENSG00000198670	1
GO:0019888	molecular_function protein phosphatase regulator activity	1/128	44/21724	0.229162	0.354783	0.26166	ENSG00000221914	1
GO:0032947	molecular_function protein-containing complex scaffold activity	1/128	44/21724	0.229162	0.354783	0.26166	ENSG00000148362	1
GO:0048167	biological_process regulation of synaptic plasticity	1/128	44/21724	0.229162	0.354783	0.26166	ENSG00000176884	1
GO:0008652	biological_process cellular amino acid biosynthetic process	1/128	45/21724	0.233714	0.361229	0.266413	ENSG00000105552	1
GO:0034220	biological_process ion transmembrane transport	3/128	284/21724	0.234923	0.362498	0.267349	ENSG00000176884/ENSG00000177119/ENSG00000198838	3
GO:0046426	biological_process negative regulation of JAK-STAT cascade	1/128	46/21724	0.238238	0.366477	0.270284	ENSG00000173406	1
GO:0005244	molecular_function voltage-gated ion channel activity	2/128	158/21724	0.238682	0.366477	0.270284	ENSG00000169583/ENSG00000177119	2
GO:0038096	biological_process Fc-gamma receptor signaling pathway involved in phagocytosis	2/128	158/21724	0.238682	0.366477	0.270284	ENSG00000143226/ENSG00000203747	2
GO:0007162	biological_process negative regulation of cell adhesion	1/128	47/21724	0.242736	0.369054	0.272184	ENSG00000173406	1
GO:0010595	biological_process positive regulation of endothelial cell migration	1/128	47/21724	0.242736	0.369054	0.272184	ENSG00000114861	1
GO:0018024	molecular_function histone-lysine N-methyltransferase activity	1/128	47/21724	0.242736	0.369054	0.272184	ENSG00000143499	1
GO:0050918	biological_process positive chemotaxis	1/128	47/21724	0.242736	0.369054	0.272184	ENSG00000176782	1
GO:0051496	biological_process positive regulation of stress fiber assembly	1/128	47/21724	0.242736	0.369054	0.272184	ENSG00000196405	1
GO:0070534	biological_process protein K63-linked ubiquitination	1/128	47/21724	0.242736	0.369054	0.272184	ENSG00000169871	1
GO:0008542	biological_process visual learning	1/128	48/21724	0.247207	0.37463	0.276297	ENSG00000176884	1
GO:0015171	molecular_function amino acid transmembrane transporter activity	1/128	48/21724	0.247207	0.37463	0.276297	ENSG00000177058	1
GO:0034644	biological_process cellular response to UV	1/128	49/21724	0.251653	0.38013	0.280354	ENSG00000100811	1
GO:0043408	biological_process regulation of MAPK cascade	1/128	49/21724	0.251653	0.38013	0.280354	ENSG00000182220	1
GO:0030838	biological_process positive regulation of actin filament polymerization	1/128	50/21724	0.256072	0.384934	0.283897	ENSG00000196405	1
GO:0046332	molecular_function SMAD binding	1/128	50/21724	0.256072	0.384934	0.283897	ENSG00000100811	1
GO:1903561	cellular_component extracellular vesicle	1/128	50/21724	0.256072	0.384934	0.283897	ENSG00000177239	1
GO:0001725	cellular_component stress fiber	1/128	51/21724	0.260465	0.388406	0.286457	ENSG00000105357	1
GO:0007611	biological_process learning or memory	1/128	51/21724	0.260465	0.388406	0.286457	ENSG00000176884	1
GO:0008146	molecular_function sulfotransferase activity	1/128	51/21724	0.260465	0.388406	0.286457	ENSG00000105398	1
GO:0030374	molecular_function nuclear receptor transcription coactivator activity	1/128	51/21724	0.260465	0.388406	0.286457	ENSG00000180182	1
GO:0035176	biological_process social behavior	1/128	51/21724	0.260465	0.388406	0.286457	ENSG00000176884	1
GO:0005741	cellular_component mitochondrial outer membrane	2/128	169/21724	0.262661	0.391054	0.28841	ENSG00000103018/ENSG00000104765	2
GO:0005791	cellular_component rough endoplasmic reticulum	1/128	52/21724	0.264833	0.393033	0.289869	ENSG00000107317	1
GO:0006865	biological_process amino acid transport	1/128	52/21724	0.264833	0.393033	0.289869	ENSG00000177058	1
GO:0005764	cellular_component lysosome	4/128	445/21724	0.267662	0.396321	0.292295	ENSG00000107331/ENSG00000132612/ENSG00000176978/ENSG00000177058	4
GO:0008047	molecular_function enzyme activator activity	1/128	53/21724	0.269175	0.396321	0.292295	ENSG00000103018	1
GO:0016529	cellular_component sarcoplasmic reticulum	1/128	53/21724	0.269175	0.396321	0.292295	ENSG00000198838	1
GO:0071230	biological_process cellular response to amino acid stimulus	1/128	53/21724	0.269175	0.396321	0.292295	ENSG00000177058	1
GO:1901215	biological_process negative regulation of neuron death	1/128	53/21724	0.269175	0.396321	0.292295	ENSG00000105550	1
GO:0010501	biological_process RNA secondary structure unwinding	1/128	54/21724	0.273492	0.400777	0.295581	ENSG00000152670	1
GO:0031201	cellular_component SNARE complex	1/128	54/21724	0.273492	0.400777	0.295581	ENSG00000114520	1
GO:0032880	biological_process regulation of protein localization	1/128	54/21724	0.273492	0.400777	0.295581	ENSG00000132612	1
GO:0004872	molecular_function signaling receptor activity	3/128	309/21724	0.274411	0.401493	0.296109	ENSG00000176884/ENSG00000180182/ENSG00000182220	3
GO:0001932	biological_process regulation of protein phosphorylation	1/128	55/21724	0.277783	0.404522	0.298343	ENSG00000108946	1
GO:0006687	biological_process glycosphingolipid metabolic process	1/128	55/21724	0.277783	0.404522	0.298343	ENSG00000182156	1
GO:0008344	biological_process adult locomotory behavior	1/128	55/21724	0.277783	0.404522	0.298343	ENSG00000176884	1
GO:0019233	biological_process sensory perception of pain	1/128	56/21724	0.282049	0.408818	0.301511	ENSG00000176884	1
GO:0030968	biological_process endoplasmic reticulum unfolded protein response	1/128	56/21724	0.282049	0.408818	0.301511	ENSG00000105550	1
GO:0031594	cellular_component neuromuscular junction	1/128	56/21724	0.282049	0.408818	0.301511	ENSG00000108946	1
GO:0016874	molecular_function ligase activity	2/128	179/21724	0.28448	0.411701	0.303638	ENSG00000078043/ENSG00000141582	2
GO:0008285	biological_process negative regulation of cell proliferation	4/128	459/21724	0.285976	0.4124	0.304153	ENSG00000067113/ENSG00000122194/ENSG00000143499/ENSG00000182156	4
GO:0071277	biological_process cellular response to calcium ion	1/128	57/21724	0.286291	0.4124	0.304153	ENSG00000198838	1
GO:1903779	biological_process regulation of cardiac conduction	1/128	57/21724	0.286291	0.4124	0.304153	ENSG00000198838	1
GO:0004888	molecular_function transmembrane signaling receptor activity	3/128	317/21724	0.287207	0.413082	0.304656	ENSG00000176294/ENSG00000176299/ENSG00000182652	3
GO:0004197	molecular_function cysteine-type endopeptidase activity	1/128	58/21724	0.290507	0.41552	0.306454	ENSG00000101557	1
GO:0004722	molecular_function protein serine/threonine phosphatase activity	1/128	58/21724	0.290507	0.41552	0.306454	ENSG00000221914	1
GO:0043621	molecular_function protein self-association	1/128	58/21724	0.290507	0.41552	0.306454	ENSG00000114861	1
GO:0051607	biological_process defense response to virus	2/128	183/21724	0.293196	0.41552	0.306454	ENSG00000104765/ENSG00000169871	2
GO:0001570	biological_process vasculogenesis	1/128	59/21724	0.294698	0.41552	0.306454	ENSG00000105538	1
GO:0002548	biological_process monocyte chemotaxis	1/128	59/21724	0.294698	0.41552	0.306454	ENSG00000176782	1
GO:0016459	cellular_component myosin complex	1/128	59/21724	0.294698	0.41552	0.306454	ENSG00000105357	1
GO:0019827	biological_process stem cell population maintenance	1/128	59/21724	0.294698	0.41552	0.306454	ENSG00000180182	1
GO:0034605	biological_process cellular response to heat	1/128	59/21724	0.294698	0.41552	0.306454	ENSG00000173110	1
GO:0036498	biological_process IRE1-mediated unfolded protein response	1/128	59/21724	0.294698	0.41552	0.306454	ENSG00000070540	1
GO:0045859	biological_process regulation of protein kinase activity	1/128	59/21724	0.294698	0.41552	0.306454	ENSG00000108946	1
GO:0070301	biological_process cellular response to hydrogen peroxide	1/128	59/21724	0.294698	0.41552	0.306454	ENSG00000141570	1
GO:0071333	biological_process cellular response to glucose stimulus	1/128	59/21724	0.294698	0.41552	0.306454	ENSG00000105550	1
GO:0031667	biological_process response to nutrient levels	1/128	60/21724	0.298865	0.420556	0.310169	ENSG00000105550	1
GO:0005102	molecular_function signaling receptor binding	4/128	469/21724	0.299173	0.420556	0.310169	ENSG00000070540/ENSG00000122194/ENSG00000176884/ENSG00000182264	4
GO:0009897	cellular_component external side of plasma membrane	3/128	325/21724	0.300052	0.421157	0.310612	ENSG00000169876/ENSG00000182220/ENSG00000203747	3
GO:0016311	biological_process dephosphorylation	2/128	187/21724	0.301898	0.42276	0.311794	ENSG00000067113/ENSG00000167220	2
GO:0003712	molecular_function transcription coregulator activity	1/128	61/21724	0.303008	0.42276	0.311794	ENSG00000180182	1
GO:0030317	biological_process flagellated sperm motility	1/128	61/21724	0.303008	0.42276	0.311794	ENSG00000152670	1
GO:0042626	molecular_function ATPase activity, coupled to transmembrane movement of substances	1/128	61/21724	0.303008	0.42276	0.311794	ENSG00000107331	1
GO:0030136	cellular_component clathrin-coated vesicle	1/128	62/21724	0.307126	0.427227	0.315088	ENSG00000070540	1
GO:0043195	cellular_component terminal bouton	1/128	62/21724	0.307126	0.427227	0.315088	ENSG00000176884	1
GO:0005902	cellular_component microvillus	1/128	63/21724	0.311221	0.432276	0.318812	ENSG00000182156	1
GO:0045087	biological_process innate immune response	5/128	629/21724	0.312922	0.433993	0.320078	ENSG00000169871/ENSG00000176782/ENSG00000186562/ENSG00000186572/ENSG00000186579	5
GO:0007612	biological_process learning	1/128	64/21724	0.315291	0.435981	0.321544	ENSG00000176884	1
GO:0021766	biological_process hippocampus development	1/128	64/21724	0.315291	0.435981	0.321544	ENSG00000164329	1
GO:0006470	biological_process protein dephosphorylation	2/128	194/21724	0.317082	0.437808	0.322892	ENSG00000067113/ENSG00000221914	2
GO:0000781	cellular_component chromosome, telomeric region	1/128	65/21724	0.319337	0.438324	0.323273	ENSG00000132604	1
GO:0007586	biological_process digestion	1/128	65/21724	0.319337	0.438324	0.323273	ENSG00000105398	1
GO:0031047	biological_process gene silencing by RNA	1/128	65/21724	0.319337	0.438324	0.323273	ENSG00000152670	1
GO:0060041	biological_process retina development in camera-type eye	1/128	65/21724	0.319337	0.438324	0.323273	ENSG00000164329	1
GO:0007411	biological_process axon guidance	2/128	196/21724	0.321408	0.440518	0.32489	ENSG00000173406/ENSG00000196405	2
GO:0002244	biological_process hematopoietic progenitor cell differentiation	1/128	66/21724	0.32336	0.440885	0.325162	ENSG00000164329	1
GO:0007599	biological_process hemostasis	1/128	66/21724	0.32336	0.440885	0.325162	ENSG00000122194	1
GO:0050679	biological_process positive regulation of epithelial cell proliferation	1/128	66/21724	0.32336	0.440885	0.325162	ENSG00000114861	1
GO:0008022	molecular_function protein C-terminus binding	2/128	197/21724	0.323568	0.440885	0.325162	ENSG00000132604/ENSG00000132612	2
GO:0043005	cellular_component neuron projection	3/128	341/21724	0.325824	0.44331	0.32695	ENSG00000173406/ENSG00000176884/ENSG00000182220	3
GO:0016197	biological_process endosomal transport	1/128	67/21724	0.327359	0.444102	0.327534	ENSG00000132612	1
GO:0051603	biological_process proteolysis involved in cellular protein catabolic process	1/128	67/21724	0.327359	0.444102	0.327534	ENSG00000122194	1
GO:0000122	biological_process negative regulation of transcription by RNA polymerase II	6/128	801/21724	0.333852	0.452253	0.333546	ENSG00000100811/ENSG00000114861/ENSG00000141570/ENSG00000141582/ENSG00000143499/ENSG00000173894	6
GO:0035690	biological_process cellular response to drug	1/128	69/21724	0.335286	0.453537	0.334492	ENSG00000105550	1
GO:0003705	molecular_function DNA-binding transcription factor activity, RNA polymerase II-specific	1/128	70/21724	0.339215	0.45489	0.335491	ENSG00000114861	1
GO:0007613	biological_process memory	1/128	70/21724	0.339215	0.45489	0.335491	ENSG00000176884	1
GO:0031093	cellular_component platelet alpha granule lumen	1/128	70/21724	0.339215	0.45489	0.335491	ENSG00000122194	1
GO:0035019	biological_process somatic stem cell population maintenance	1/128	70/21724	0.339215	0.45489	0.335491	ENSG00000114861	1
GO:0042632	biological_process cholesterol homeostasis	1/128	70/21724	0.339215	0.45489	0.335491	ENSG00000107331	1
GO:0098655	biological_process cation transmembrane transport	1/128	70/21724	0.339215	0.45489	0.335491	ENSG00000176884	1
GO:0004984	molecular_function olfactory receptor activity	4/128	501/21724	0.341818	0.457065	0.337094	ENSG00000176294/ENSG00000176299/ENSG00000182652/ENSG00000258453	4
GO:0050911	biological_process detection of chemical stimulus involved in sensory perception of smell	4/128	501/21724	0.341818	0.457065	0.337094	ENSG00000176294/ENSG00000176299/ENSG00000182652/ENSG00000258453	4
GO:0006303	biological_process double-strand break repair via nonhomologous end joining	1/128	71/21724	0.343121	0.457495	0.337412	ENSG00000148362	1
GO:0006986	biological_process response to unfolded protein	1/128	71/21724	0.343121	0.457495	0.337412	ENSG00000173110	1
GO:0042803	molecular_function protein homodimerization activity	6/128	812/21724	0.345386	0.458355	0.338046	ENSG00000104765/ENSG00000114861/ENSG00000132604/ENSG00000148362/ENSG00000177119/ENSG00000182264	6
GO:0015030	cellular_component Cajal body	1/128	72/21724	0.347004	0.458355	0.338046	ENSG00000142528	1
GO:0030900	biological_process forebrain development	1/128	72/21724	0.347004	0.458355	0.338046	ENSG00000114861	1
GO:0031072	molecular_function heat shock protein binding	1/128	72/21724	0.347004	0.458355	0.338046	ENSG00000173110	1
GO:0045860	biological_process positive regulation of protein kinase activity	1/128	72/21724	0.347004	0.458355	0.338046	ENSG00000173406	1
GO:0050727	biological_process regulation of inflammatory response	1/128	72/21724	0.347004	0.458355	0.338046	ENSG00000114861	1
GO:0003714	molecular_function transcription corepressor activity	2/128	208/21724	0.347209	0.458355	0.338046	ENSG00000100811/ENSG00000141582	2
GO:0014069	cellular_component postsynaptic density	2/128	209/21724	0.349346	0.460523	0.339645	ENSG00000173406/ENSG00000176884	2
GO:0001558	biological_process regulation of cell growth	1/128	73/21724	0.350865	0.460572	0.339681	ENSG00000205277	1
GO:0005201	molecular_function extracellular matrix structural constituent	1/128	73/21724	0.350865	0.460572	0.339681	ENSG00000169894	1
GO:0060079	biological_process excitatory postsynaptic potential	1/128	73/21724	0.350865	0.460572	0.339681	ENSG00000176884	1
GO:0043231	cellular_component intracellular membrane-bounded organelle	6/128	818/21724	0.351696	0.461013	0.340006	ENSG00000103018/ENSG00000122194/ENSG00000173406/ENSG00000176978/ENSG00000177058/ENSG00000198838	6
GO:0006369	biological_process termination of RNA polymerase II transcription	1/128	74/21724	0.354702	0.46365	0.341951	ENSG00000142528	1
GO:0048661	biological_process positive regulation of smooth muscle cell proliferation	1/128	74/21724	0.354702	0.46365	0.341951	ENSG00000114861	1
GO:0005874	cellular_component microtubule	3/128	360/21724	0.35643	0.465256	0.343135	ENSG00000167216/ENSG00000168807/ENSG00000184786	3
GO:0005216	molecular_function ion channel activity	2/128	213/21724	0.357869	0.46648	0.344039	ENSG00000176884/ENSG00000198838	2
GO:0060548	biological_process negative regulation of cell death	1/128	75/21724	0.358518	0.466674	0.344181	ENSG00000104765	1
GO:0016241	biological_process regulation of macroautophagy	1/128	76/21724	0.36231	0.470953	0.347337	ENSG00000177058	1
GO:0031410	cellular_component cytoplasmic vesicle	5/128	672/21724	0.363066	0.471277	0.347576	ENSG00000070540/ENSG00000101557/ENSG00000107331/ENSG00000168807/ENSG00000176978	5
GO:0000790	cellular_component nuclear chromatin	2/128	216/21724	0.364235	0.471777	0.347945	ENSG00000100811/ENSG00000141570	2
GO:0043065	biological_process positive regulation of apoptotic process	3/128	365/21724	0.364463	0.471777	0.347945	ENSG00000104765/ENSG00000176884/ENSG00000177119	3
GO:0006633	biological_process fatty acid biosynthetic process	1/128	77/21724	0.366081	0.473214	0.349005	ENSG00000107317	1
GO:0000724	biological_process double-strand break repair via homologous recombination	1/128	78/21724	0.369829	0.476737	0.351603	ENSG00000100811	1
GO:0006661	biological_process phosphatidylinositol biosynthetic process	1/128	78/21724	0.369829	0.476737	0.351603	ENSG00000105559	1
GO:0000978	molecular_function RNA polymerase II proximal promoter sequence-specific DNA binding	3/128	369/21724	0.370878	0.477429	0.352113	ENSG00000100811/ENSG00000105392/ENSG00000114861	3
GO:0010629	biological_process negative regulation of gene expression	2/128	220/21724	0.372687	0.478891	0.353192	ENSG00000100811/ENSG00000132604	2
GO:0016779	molecular_function nucleotidyltransferase activity	1/128	79/21724	0.373556	0.478891	0.353192	ENSG00000197355	1
GO:0030433	biological_process ubiquitin-dependent ERAD pathway	1/128	79/21724	0.373556	0.478891	0.353192	ENSG00000177239	1
GO:0002039	molecular_function p53 binding	1/128	80/21724	0.37726	0.482976	0.356204	ENSG00000143499	1
GO:0000502	cellular_component proteasome complex	1/128	81/21724	0.380943	0.485689	0.358205	ENSG00000101557	1
GO:0043087	biological_process regulation of GTPase activity	1/128	81/21724	0.380943	0.485689	0.358205	ENSG00000105538	1
GO:0101003	cellular_component ficolin-1-rich granule membrane	1/128	81/21724	0.380943	0.485689	0.358205	ENSG00000182220	1
GO:0009055	molecular_function electron transfer activity	1/128	82/21724	0.384604	0.488434	0.36023	ENSG00000143252	1
GO:0045444	biological_process fat cell differentiation	1/128	82/21724	0.384604	0.488434	0.36023	ENSG00000144909	1
GO:0007608	biological_process sensory perception of smell	4/128	533/21724	0.384668	0.488434	0.36023	ENSG00000176294/ENSG00000176299/ENSG00000182652/ENSG00000258453	4
GO:0003779	molecular_function actin binding	3/128	382/21724	0.391644	0.495544	0.365473	ENSG00000105357/ENSG00000168807/ENSG00000196405	3
GO:0008543	biological_process fibroblast growth factor receptor signaling pathway	1/128	84/21724	0.391862	0.495544	0.365473	ENSG00000105550	1
GO:0022617	biological_process extracellular matrix disassembly	1/128	84/21724	0.391862	0.495544	0.365473	ENSG00000122194	1
GO:0004004	molecular_function ATP-dependent RNA helicase activity	1/128	85/21724	0.395459	0.499415	0.368328	ENSG00000152670	1
GO:0007623	biological_process circadian rhythm	1/128	86/21724	0.399035	0.502569	0.370654	ENSG00000105392	1
GO:0045666	biological_process positive regulation of neuron differentiation	1/128	86/21724	0.399035	0.502569	0.370654	ENSG00000173406	1
GO:0050896	biological_process response to stimulus	5/128	705/21724	0.401759	0.505317	0.372681	ENSG00000105392/ENSG00000176294/ENSG00000176299/ENSG00000182652/ENSG00000258453	5
GO:0005615	cellular_component extracellular space	12/128	1847/21724	0.405944	0.508065	0.374708	ENSG00000105550/ENSG00000107317/ENSG00000108950/ENSG00000122194/ENSG00000199005/ENSG00000199082/ENSG00000207608/ENSG00000207942/ENSG00000207989/ENSG00000208001/ENSG00000265154/ENSG00000272458	12
GO:0004843	molecular_function thiol-dependent ubiquitin-specific protease activity	1/128	88/21724	0.406125	0.508065	0.374708	ENSG00000101557	1
GO:0006644	biological_process phospholipid metabolic process	1/128	88/21724	0.406125	0.508065	0.374708	ENSG00000067113	1
GO:0042391	biological_process regulation of membrane potential	1/128	88/21724	0.406125	0.508065	0.374708	ENSG00000176884	1
GO:0006805	biological_process xenobiotic metabolic process	1/128	89/21724	0.409638	0.509043	0.37543	ENSG00000103018	1
GO:0035091	molecular_function phosphatidylinositol binding	1/128	89/21724	0.409638	0.509043	0.37543	ENSG00000114520	1
GO:0044297	cellular_component cell body	1/128	89/21724	0.409638	0.509043	0.37543	ENSG00000182220	1
GO:0048013	biological_process ephrin receptor signaling pathway	1/128	89/21724	0.409638	0.509043	0.37543	ENSG00000176884	1
GO:0071347	biological_process cellular response to interleukin-1	1/128	89/21724	0.409638	0.509043	0.37543	ENSG00000100811	1
GO:0030165	molecular_function PDZ domain binding	1/128	90/21724	0.413131	0.512018	0.377624	ENSG00000169876	1
GO:0030658	cellular_component transport vesicle membrane	1/128	90/21724	0.413131	0.512018	0.377624	ENSG00000168807	1
GO:0043085	biological_process positive regulation of catalytic activity	1/128	91/21724	0.416603	0.51499	0.379815	ENSG00000103018	1
GO:0007399	biological_process nervous system development	4/128	557/21724	0.416633	0.51499	0.379815	ENSG00000105392/ENSG00000130024/ENSG00000173406/ENSG00000196405	4
GO:0007015	biological_process actin filament organization	1/128	93/21724	0.423487	0.522076	0.385041	ENSG00000196405	1
GO:0045177	cellular_component apical part of cell	1/128	93/21724	0.423487	0.522076	0.385041	ENSG00000173406	1
GO:0001669	cellular_component acrosomal vesicle	1/128	94/21724	0.426898	0.524893	0.387119	ENSG00000182264	1
GO:0019900	molecular_function kinase binding	1/128	94/21724	0.426898	0.524893	0.387119	ENSG00000122194	1
GO:0035725	biological_process sodium ion transmembrane transport	1/128	95/21724	0.430289	0.528366	0.38968	ENSG00000177119	1
GO:0016798	molecular_function hydrolase activity, acting on glycosyl bonds	1/128	96/21724	0.433661	0.531107	0.391702	ENSG00000177239	1
GO:0051087	molecular_function chaperone binding	1/128	96/21724	0.433661	0.531107	0.391702	ENSG00000122194	1
GO:0009952	biological_process anterior/posterior pattern specification	1/128	97/21724	0.437013	0.533808	0.393694	ENSG00000100811	1
GO:1990830	biological_process cellular response to leukemia inhibitory factor	1/128	97/21724	0.437013	0.533808	0.393694	ENSG00000105552	1
GO:0032403	molecular_function protein-containing complex binding	2/128	254/21724	0.442495	0.539798	0.398111	ENSG00000176884/ENSG00000221914	2
GO:0005975	biological_process carbohydrate metabolic process	2/128	256/21724	0.446473	0.543938	0.401165	ENSG00000174951/ENSG00000176920	2
GO:0003682	molecular_function chromatin binding	3/128	420/21724	0.45122	0.549003	0.404901	ENSG00000114861/ENSG00000141582/ENSG00000173894	3
GO:0030324	biological_process lung development	1/128	102/21724	0.453478	0.551033	0.406397	ENSG00000114861	1
GO:0072562	cellular_component blood microparticle	2/128	261/21724	0.456349	0.553798	0.408437	ENSG00000122194/ENSG00000173110	2
GO:0016363	cellular_component nuclear matrix	1/128	104/21724	0.45993	0.556695	0.410573	ENSG00000100811	1
GO:0030667	cellular_component secretory granule membrane	1/128	104/21724	0.45993	0.556695	0.410573	ENSG00000143226	1
GO:0001764	biological_process neuron migration	1/128	106/21724	0.466306	0.56295	0.415187	ENSG00000173406	1
GO:0016605	cellular_component PML body	1/128	106/21724	0.466306	0.56295	0.415187	ENSG00000078043	1
GO:0031090	cellular_component organelle membrane	1/128	107/21724	0.469466	0.566032	0.41746	ENSG00000198838	1
GO:0008584	biological_process male gonad development	1/128	108/21724	0.472608	0.569083	0.41971	ENSG00000179059	1
GO:0016607	cellular_component nuclear speck	3/128	437/21724	0.47713	0.573788	0.42318	ENSG00000078043/ENSG00000104765/ENSG00000141582	3
GO:0019904	molecular_function protein domain specific binding	2/128	274/21724	0.481548	0.577315	0.425781	ENSG00000122194/ENSG00000132612	2
GO:0004175	molecular_function endopeptidase activity	1/128	111/21724	0.481922	0.577315	0.425781	ENSG00000122194	1
GO:0008021	cellular_component synaptic vesicle	1/128	111/21724	0.481922	0.577315	0.425781	ENSG00000176884	1
GO:0045944	biological_process positive regulation of transcription by RNA polymerase II	7/128	1116/21724	0.487964	0.581654	0.428981	ENSG00000078043/ENSG00000100811/ENSG00000105392/ENSG00000114861/ENSG00000176884/ENSG00000176909/ENSG00000180182	7
GO:0000151	cellular_component ubiquitin ligase complex	1/128	113/21724	0.48804	0.581654	0.428981	ENSG00000141570	1
GO:0036064	cellular_component ciliary basal body	1/128	113/21724	0.48804	0.581654	0.428981	ENSG00000188931	1
GO:0071456	biological_process cellular response to hypoxia	1/128	113/21724	0.48804	0.581654	0.428981	ENSG00000104765	1
GO:0006310	biological_process DNA recombination	1/128	114/21724	0.491072	0.58452	0.431095	ENSG00000100811	1
GO:0010008	cellular_component endosome membrane	2/128	280/21724	0.492937	0.585992	0.43218	ENSG00000070540/ENSG00000107331	2
GO:0042254	biological_process ribosome biogenesis	1/128	115/21724	0.494087	0.58661	0.432637	ENSG00000132603	1
GO:0055114	biological_process oxidation-reduction process	5/128	788/21724	0.497357	0.589741	0.434946	ENSG00000087076/ENSG00000103018/ENSG00000106049/ENSG00000143252/ENSG00000168350	5
GO:0042826	molecular_function histone deacetylase binding	1/128	117/21724	0.500063	0.591445	0.436202	ENSG00000100811	1
GO:0045471	biological_process response to ethanol	1/128	117/21724	0.500063	0.591445	0.436202	ENSG00000176884	1
GO:0043197	cellular_component dendritic spine	1/128	118/21724	0.503024	0.594194	0.43823	ENSG00000176884	1
GO:0005088	molecular_function Ras guanyl-nucleotide exchange factor activity	1/128	119/21724	0.505969	0.596915	0.440237	ENSG00000176884	1
GO:0000278	biological_process mitotic cell cycle	1/128	120/21724	0.508896	0.598852	0.441665	ENSG00000221914	1
GO:0006469	biological_process negative regulation of protein kinase activity	1/128	120/21724	0.508896	0.598852	0.441665	ENSG00000108946	1
GO:0035579	cellular_component specific granule membrane	1/128	122/21724	0.514698	0.604916	0.446138	ENSG00000177119	1
GO:0000922	cellular_component spindle pole	1/128	124/21724	0.520432	0.610117	0.449973	ENSG00000132612	1
GO:0034774	cellular_component secretory granule lumen	1/128	124/21724	0.520432	0.610117	0.449973	ENSG00000173110	1
GO:0030426	cellular_component growth cone	1/128	125/21724	0.523274	0.612678	0.451862	ENSG00000105357	1
GO:0016791	molecular_function phosphatase activity	1/128	126/21724	0.526099	0.615213	0.453732	ENSG00000167220	1
GO:0016042	biological_process lipid catabolic process	1/128	127/21724	0.528908	0.617722	0.455582	ENSG00000105398	1
GO:0002576	biological_process platelet degranulation	1/128	129/21724	0.534475	0.623443	0.459802	ENSG00000122194	1
GO:0051082	molecular_function unfolded protein binding	1/128	131/21724	0.539978	0.629074	0.463955	ENSG00000173110	1
GO:0017124	molecular_function SH3 domain binding	1/128	132/21724	0.542705	0.629889	0.464556	ENSG00000196405	1
GO:0030168	biological_process platelet activation	1/128	132/21724	0.542705	0.629889	0.464556	ENSG00000054179	1
GO:0032588	cellular_component trans-Golgi network membrane	1/128	132/21724	0.542705	0.629889	0.464556	ENSG00000272617	1
GO:0001078	molecular_function DNA-binding transcription repressor activity, RNA polymerase II-specific	1/128	133/21724	0.545416	0.631463	0.465716	ENSG00000100811	1
GO:0005814	cellular_component centriole	1/128	133/21724	0.545416	0.631463	0.465716	ENSG00000173110	1
GO:0016324	cellular_component apical plasma membrane	2/128	310/21724	0.547474	0.632227	0.46628	ENSG00000169876/ENSG00000188931	2
GO:0005802	cellular_component trans-Golgi network	1/128	134/21724	0.548111	0.632227	0.46628	ENSG00000070540	1
GO:0043524	biological_process negative regulation of neuron apoptotic process	1/128	134/21724	0.548111	0.632227	0.46628	ENSG00000176884	1
GO:0071356	biological_process cellular response to tumor necrosis factor	1/128	135/21724	0.55079	0.634532	0.46798	ENSG00000114861	1
GO:0000184	biological_process nuclear-transcribed mRNA catabolic process, nonsense-mediated decay	1/128	136/21724	0.553453	0.636028	0.469083	ENSG00000221914	1
GO:0016853	molecular_function isomerase activity	1/128	136/21724	0.553453	0.636028	0.469083	ENSG00000107317	1
GO:0030182	biological_process neuron differentiation	1/128	137/21724	0.556101	0.638283	0.470746	ENSG00000164329	1
GO:0004252	molecular_function serine-type endopeptidase activity	2/128	316/21724	0.557884	0.639543	0.471675	ENSG00000122194/ENSG00000198670	2
GO:1904813	cellular_component ficolin-1-rich granule lumen	1/128	141/21724	0.566537	0.648664	0.478402	ENSG00000173110	1
GO:0007605	biological_process sensory perception of sound	1/128	143/21724	0.571663	0.65373	0.482139	ENSG00000105357	1
GO:0000784	cellular_component nuclear chromosome, telomeric region	1/128	144/21724	0.574203	0.65583	0.483688	ENSG00000132604	1
GO:0000086	biological_process G2/M transition of mitotic cell cycle	1/128	145/21724	0.576729	0.657104	0.484628	ENSG00000221914	1
GO:0007050	biological_process cell cycle arrest	1/128	145/21724	0.576729	0.657104	0.484628	ENSG00000177058	1
GO:0008134	molecular_function transcription factor binding	2/128	328/21724	0.578196	0.657169	0.484675	ENSG00000078043/ENSG00000114861	2
GO:0042493	biological_process response to drug	2/128	328/21724	0.578196	0.657169	0.484675	ENSG00000107331/ENSG00000173406	2
GO:0045202	cellular_component synapse	3/128	510/21724	0.581251	0.659464	0.486368	ENSG00000101557/ENSG00000168807/ENSG00000176884	3
GO:1901796	biological_process regulation of signal transduction by p53 class mediator	1/128	147/21724	0.581736	0.659464	0.486368	ENSG00000143499	1
GO:0005789	cellular_component endoplasmic reticulum membrane	6/128	1043/21724	0.582338	0.659464	0.486368	ENSG00000054179/ENSG00000107317/ENSG00000130023/ENSG00000157315/ENSG00000168350/ENSG00000177239	6
GO:0008360	biological_process regulation of cell shape	1/128	151/21724	0.591573	0.66911	0.493482	ENSG00000105357	1
GO:0031625	molecular_function ubiquitin protein ligase binding	2/128	338/21724	0.5946	0.671718	0.495405	ENSG00000078043/ENSG00000108946	2
GO:0005743	cellular_component mitochondrial inner membrane	3/128	521/21724	0.595788	0.672245	0.495794	ENSG00000103018/ENSG00000143252/ENSG00000238205	3
GO:0043209	cellular_component myelin sheath	1/128	154/21724	0.598801	0.674827	0.497698	ENSG00000105357	1
GO:0030496	cellular_component midbody	1/128	156/21724	0.603548	0.679356	0.501039	ENSG00000132612	1
GO:0006811	biological_process ion transport	4/128	710/21724	0.60582	0.68109	0.502318	ENSG00000169583/ENSG00000176884/ENSG00000177119/ENSG00000198838	4
GO:0031901	cellular_component early endosome membrane	1/128	158/21724	0.60824	0.682988	0.503717	ENSG00000114520	1
GO:0006631	biological_process fatty acid metabolic process	1/128	161/21724	0.615175	0.689943	0.508847	ENSG00000107317	1
GO:0004386	molecular_function helicase activity	1/128	162/21724	0.617459	0.690842	0.50951	ENSG00000152670	1
GO:0008083	molecular_function growth factor activity	1/128	162/21724	0.617459	0.690842	0.50951	ENSG00000105550	1
GO:0051015	molecular_function actin filament binding	1/128	164/21724	0.621987	0.695075	0.512631	ENSG00000105357	1
GO:0030030	biological_process cell projection organization	1/128	166/21724	0.626463	0.698638	0.515259	ENSG00000188931	1
GO:0000139	cellular_component Golgi membrane	4/128	729/21724	0.626675	0.698638	0.515259	ENSG00000070540/ENSG00000177239/ENSG00000180549/ENSG00000272617	4
GO:0006888	biological_process endoplasmic reticulum to Golgi vesicle-mediated transport	1/128	167/21724	0.62868	0.700036	0.51629	ENSG00000272617	1
GO:0006914	biological_process autophagy	1/128	168/21724	0.630885	0.700817	0.516866	ENSG00000070540	1
GO:0007264	biological_process small GTPase mediated signal transduction	1/128	168/21724	0.630885	0.700817	0.516866	ENSG00000173406	1
GO:0005524	molecular_function ATP binding	9/128	1640/21724	0.636451	0.706158	0.520805	ENSG00000054179/ENSG00000105357/ENSG00000107331/ENSG00000132612/ENSG00000152670/ENSG00000164329/ENSG00000167216/ENSG00000173110/ENSG00000260914	9
GO:0030027	cellular_component lamellipodium	1/128	174/21724	0.643844	0.713494	0.526216	ENSG00000196405	1
GO:0008284	biological_process positive regulation of cell proliferation	3/128	560/21724	0.644663	0.713494	0.526216	ENSG00000105550/ENSG00000141570/ENSG00000258429	3
GO:0005759	cellular_component mitochondrial matrix	2/128	371/21724	0.64536	0.713494	0.526216	ENSG00000105552/ENSG00000106049	2
GO:0030154	biological_process cell differentiation	5/128	935/21724	0.649756	0.717092	0.528869	ENSG00000100811/ENSG00000105392/ENSG00000152670/ENSG00000173406/ENSG00000173894	5
GO:0031982	cellular_component vesicle	1/128	177/21724	0.650153	0.717092	0.528869	ENSG00000176978	1
GO:0003824	molecular_function catalytic activity	3/128	567/21724	0.652986	0.71911	0.530358	ENSG00000105552/ENSG00000182156/ENSG00000182220	3
GO:0050776	biological_process regulation of immune response	2/128	377/21724	0.654035	0.71911	0.530358	ENSG00000107281/ENSG00000203747	2
GO:0001934	biological_process positive regulation of protein phosphorylation	1/128	179/21724	0.654297	0.71911	0.530358	ENSG00000108950	1
GO:0005765	cellular_component lysosomal membrane	2/128	378/21724	0.655465	0.719545	0.530678	ENSG00000107331/ENSG00000177058	2
GO:0005635	cellular_component nuclear envelope	1/128	183/21724	0.66244	0.726346	0.535695	ENSG00000104765	1
GO:0006897	biological_process endocytosis	1/128	186/21724	0.668422	0.732044	0.539897	ENSG00000114520	1
GO:0016740	molecular_function transferase activity	10/128	1874/21724	0.674638	0.737984	0.544278	ENSG00000105398/ENSG00000105552/ENSG00000143499/ENSG00000164329/ENSG00000169871/ENSG00000174951/ENSG00000175048/ENSG00000176920/ENSG00000180549/ENSG00000197355	10
GO:0010628	biological_process positive regulation of gene expression	2/128	398/21724	0.683084	0.746326	0.55043	ENSG00000100811/ENSG00000132604	2
GO:0032496	biological_process response to lipopolysaccharide	1/128	194/21724	0.683865	0.746326	0.55043	ENSG00000114861	1
GO:0005667	cellular_component transcription factor complex	1/128	195/21724	0.685745	0.747502	0.551297	ENSG00000100811	1
GO:0008168	molecular_function methyltransferase activity	1/128	196/21724	0.687613	0.748663	0.552154	ENSG00000143499	1
GO:0006281	biological_process DNA repair	2/128	403/21724	0.689702	0.750061	0.553185	ENSG00000100811/ENSG00000148362	2
GO:0000981	molecular_function DNA-binding transcription factor activity, RNA polymerase II-specific	1/128	201/21724	0.696791	0.756887	0.558219	ENSG00000114861	1
GO:0016746	molecular_function transferase activity, transferring acyl groups	1/128	202/21724	0.698594	0.757963	0.559012	ENSG00000175048	1
GO:0001701	biological_process in utero embryonic development	1/128	203/21724	0.700387	0.759024	0.559795	ENSG00000114861	1
GO:0043565	molecular_function sequence-specific DNA binding	3/128	614/21724	0.705288	0.763447	0.563058	ENSG00000100811/ENSG00000105392/ENSG00000114861	3
GO:0007601	biological_process visual perception	1/128	208/21724	0.709192	0.766175	0.565069	ENSG00000105392	1
GO:0045893	biological_process positive regulation of transcription, DNA-templated	3/128	618/21724	0.709452	0.766175	0.565069	ENSG00000078043/ENSG00000114861/ENSG00000180182	3
GO:0032259	biological_process methylation	1/128	211/21724	0.714352	0.770574	0.568314	ENSG00000143499	1
GO:0046983	molecular_function protein dimerization activity	1/128	216/21724	0.72275	0.778732	0.57433	ENSG00000177119	1
GO:0000166	molecular_function nucleotide binding	10/128	1953/21724	0.724265	0.779463	0.57487	ENSG00000054179/ENSG00000105357/ENSG00000107331/ENSG00000108946/ENSG00000132612/ENSG00000152670/ENSG00000164329/ENSG00000167216/ENSG00000173110/ENSG00000260914	10
GO:0070374	biological_process positive regulation of ERK1 and ERK2 cascade	1/128	218/21724	0.72604	0.780229	0.575435	ENSG00000105550	1
GO:0006366	biological_process transcription by RNA polymerase II	3/128	635/21724	0.726651	0.780229	0.575435	ENSG00000105392/ENSG00000183791/ENSG00000206181	3
GO:0043234	cellular_component protein-containing complex	3/128	638/21724	0.729604	0.782498	0.577108	ENSG00000108946/ENSG00000114520/ENSG00000168807	3
GO:0044267	biological_process cellular protein metabolic process	1/128	221/21724	0.730903	0.78299	0.577471	ENSG00000122194	1
GO:0005925	cellular_component focal adhesion	2/128	441/21724	0.736379	0.78795	0.581129	ENSG00000168807/ENSG00000196405	2
GO:0007268	biological_process chemical synaptic transmission	1/128	228/21724	0.741919	0.792265	0.584311	ENSG00000101557	1
GO:0016491	molecular_function oxidoreductase activity	3/128	651/21724	0.742111	0.792265	0.584311	ENSG00000087076/ENSG00000106049/ENSG00000168350	3
GO:0045211	cellular_component postsynaptic membrane	1/128	233/21724	0.749513	0.799252	0.589464	ENSG00000176884	1
GO:0007283	biological_process spermatogenesis	2/128	455/21724	0.75202	0.801008	0.590759	ENSG00000100811/ENSG00000152670	2
GO:0007420	biological_process brain development	1/128	240/21724	0.759773	0.808343	0.596169	ENSG00000173406	1
GO:0001525	biological_process angiogenesis	1/128	241/21724	0.761204	0.808942	0.596611	ENSG00000105538	1
GO:0015031	biological_process protein transport	3/128	681/21724	0.769238	0.816549	0.602221	ENSG00000114520/ENSG00000132612/ENSG00000272617	3
GO:0005769	cellular_component early endosome	1/128	251/21724	0.775059	0.820858	0.605399	ENSG00000132612	1
GO:0016192	biological_process vesicle-mediated transport	1/128	251/21724	0.775059	0.820858	0.605399	ENSG00000132612	1
GO:0005856	cellular_component cytoskeleton	6/128	1292/21724	0.779861	0.825006	0.608458	ENSG00000070540/ENSG00000167216/ENSG00000168807/ENSG00000184786/ENSG00000188931/ENSG00000196405	6
GO:0008270	molecular_function zinc ion binding	4/128	911/21724	0.789761	0.834532	0.615484	ENSG00000078043/ENSG00000100811/ENSG00000169871/ENSG00000229924	4
GO:0008150	biological_process biological_process	3/128	709/21724	0.792437	0.836412	0.61687	ENSG00000105559/ENSG00000130023/ENSG00000167220	3
GO:0031965	cellular_component nuclear membrane	1/128	270/21724	0.799224	0.84262	0.621449	ENSG00000107317	1
GO:0006974	biological_process cellular response to DNA damage stimulus	2/128	505/21724	0.801556	0.843231	0.6219	ENSG00000100811/ENSG00000148362	2
GO:0005198	molecular_function structural molecule activity	1/128	272/21724	0.801612	0.843231	0.6219	ENSG00000168807	1
GO:0001077	molecular_function DNA-binding transcription activator activity, RNA polymerase II-specific	1/128	278/21724	0.80861	0.849633	0.626621	ENSG00000105392	1
GO:0005509	molecular_function calcium ion binding	3/128	736/21724	0.812958	0.85324	0.629281	ENSG00000176884/ENSG00000177239/ENSG00000198838	3
GO:0007186	biological_process G protein-coupled receptor signaling pathway	5/128	1166/21724	0.823219	0.863037	0.636507	ENSG00000054179/ENSG00000176294/ENSG00000176299/ENSG00000182652/ENSG00000258453	5
GO:0004930	molecular_function G protein-coupled receptor activity	4/128	964/21724	0.82499	0.863923	0.63716	ENSG00000176294/ENSG00000176299/ENSG00000182652/ENSG00000258453	4
GO:0007166	biological_process cell surface receptor signaling pathway	1/128	298/21724	0.830215	0.867532	0.639822	ENSG00000196405	1
GO:0007275	biological_process multicellular organism development	5/128	1180/21724	0.831065	0.867532	0.639822	ENSG00000105392/ENSG00000130023/ENSG00000152670/ENSG00000173406/ENSG00000254656	5
GO:0042981	biological_process regulation of apoptotic process	1/128	299/21724	0.83123	0.867532	0.639822	ENSG00000104765	1
GO:0005929	cellular_component cilium	1/128	302/21724	0.834237	0.869696	0.641418	ENSG00000188931	1
GO:0030424	cellular_component axon	1/128	309/21724	0.841048	0.875817	0.645933	ENSG00000105357	1
GO:0000165	biological_process MAPK cascade	1/128	316/21724	0.847581	0.881636	0.650224	ENSG00000176884	1
GO:0043066	biological_process negative regulation of apoptotic process	2/128	566/21724	0.85005	0.883218	0.651391	ENSG00000104765/ENSG00000141582	2
GO:0045892	biological_process negative regulation of transcription, DNA-templated	2/128	580/21724	0.859553	0.891422	0.657442	ENSG00000114861/ENSG00000141582	2
GO:0007267	biological_process cell-cell signaling	1/128	330/21724	0.859859	0.891422	0.657442	ENSG00000105550	1
GO:0043025	cellular_component neuronal cell body	1/128	360/21724	0.882962	0.914356	0.674356	ENSG00000173406	1
GO:0003700	molecular_function DNA-binding transcription factor activity	4/128	1084/21724	0.8871	0.917311	0.676535	ENSG00000100811/ENSG00000105392/ENSG00000114861/ENSG00000179059	4
GO:0006412	biological_process translation	1/128	367/21724	0.887784	0.917311	0.676535	ENSG00000258429	1
GO:0004842	molecular_function ubiquitin-protein transferase activity	1/128	374/21724	0.892409	0.921069	0.679306	ENSG00000169871	1
GO:0030425	cellular_component dendrite	1/128	381/21724	0.896844	0.924623	0.681927	ENSG00000176884	1
GO:0055085	biological_process transmembrane transport	2/128	651/21724	0.899835	0.926681	0.683445	ENSG00000107331/ENSG00000198838	2
GO:0007049	biological_process cell cycle	2/128	674/21724	0.910401	0.936372	0.690593	ENSG00000132604/ENSG00000132612	2
GO:0006397	biological_process mRNA processing	1/128	406/21724	0.911255	0.936372	0.690593	ENSG00000164329	1
GO:0005815	cellular_component microtubule organizing center	1/128	412/21724	0.914404	0.937541	0.691455	ENSG00000107331	1
GO:0051301	biological_process cell division	1/128	412/21724	0.914404	0.937541	0.691455	ENSG00000132612	1
GO:0005730	cellular_component nucleolus	3/128	936/21724	0.917824	0.939187	0.692669	ENSG00000132603/ENSG00000152670/ENSG00000186193	3
GO:0004871	molecular_function obsolete signal transducer activity	4/128	1167/21724	0.918025	0.939187	0.692669	ENSG00000176294/ENSG00000176299/ENSG00000182652/ENSG00000258453	4
GO:0005694	cellular_component chromosome	1/128	451/21724	0.932341	0.952787	0.702699	ENSG00000132604	1
GO:0006915	biological_process apoptotic process	2/128	750/21724	0.93839	0.957919	0.706484	ENSG00000104765/ENSG00000185127	2
GO:0005813	cellular_component centrosome	1/128	470/21724	0.939674	0.958179	0.706676	ENSG00000132612	1
GO:0035556	biological_process intracellular signal transduction	1/128	477/21724	0.942172	0.959677	0.707781	ENSG00000108946	1
GO:0016032	biological_process viral process	1/128	494/21724	0.947819	0.964375	0.711246	ENSG00000104765	1
GO:0005739	cellular_component mitochondrion	6/128	1753/21724	0.951723	0.967291	0.713396	ENSG00000103018/ENSG00000104765/ENSG00000105552/ENSG00000106049/ENSG00000143252/ENSG00000258429	6
GO:0003674	molecular_function molecular_function	2/128	805/21724	0.953269	0.967807	0.713777	ENSG00000130023/ENSG00000205277	2
GO:0030054	cellular_component cell junction	2/128	831/21724	0.959052	0.972619	0.717326	ENSG00000168807/ENSG00000176884	2
GO:0003676	molecular_function nucleic acid binding	5/128	1583/21724	0.960943	0.973477	0.717958	ENSG00000100811/ENSG00000142528/ENSG00000152670/ENSG00000179059/ENSG00000229924	5
GO:0005575	cellular_component cellular_component	1/128	560/21724	0.965013	0.976245	0.72	ENSG00000105559	1
GO:0042995	cellular_component cell projection	2/128	866/21724	0.965771	0.976245	0.72	ENSG00000188931/ENSG00000196405	2
GO:0002376	biological_process immune system process	2/128	894/21724	0.970375	0.979389	0.722318	ENSG00000143226/ENSG00000169871	2
GO:0042802	molecular_function identical protein binding	2/128	898/21724	0.970982	0.979389	0.722318	ENSG00000087076/ENSG00000104765	2
GO:0043547	biological_process positive regulation of GTPase activity	1/128	640/21724	0.978485	0.98589	0.727113	ENSG00000176884	1
GO:0007155	biological_process cell adhesion	1/128	652/21724	0.980002	0.986351	0.727454	ENSG00000182264	1
GO:0016301	molecular_function kinase activity	1/128	730/21724	0.987577	0.99142	0.731192	ENSG00000108946	1
GO:0016310	biological_process phosphorylation	1/128	730/21724	0.987577	0.99142	0.731192	ENSG00000108946	1
GO:0005887	cellular_component integral component of plasma membrane	4/128	1622/21724	0.988345	0.99142	0.731192	ENSG00000067113/ENSG00000174951/ENSG00000176884/ENSG00000205277	4
GO:0006955	biological_process immune response	1/128	762/21724	0.989787	0.99142	0.731192	ENSG00000203747	1
GO:0003723	molecular_function RNA binding	4/128	1663/21724	0.990356	0.99142	0.731192	ENSG00000100811/ENSG00000132603/ENSG00000168807/ENSG00000169871	4
GO:0005622	cellular_component intracellular	3/128	1720/21724	0.998166	0.998166	0.736167	ENSG00000142528/ENSG00000169871/ENSG00000177119	3
